# Supplementary material for: Day and night heat stress trigger different transcriptomic responses in green and ripening grapevine (vitis vinifera) fruit
Source: BMC Plant Biol. 2014 Apr 28;14:108. doi: 10.1186/1471-2229-14-108 (PMC4030582; doi:10.1186/1471-2229-14-108)
Supplement: Additional file 2 — Heat stress-modulated genes. [file 1471-2229-14-108-S2.xls]

## Sheet: supl_table1_modulated_genes_CRI
G:Green stage; VS: VeraisonSugar; VC: VeraisonColor; DC: Day Control; DT: Day Treatment NC: Night Control; NT: Night Treatment padj: adjusted p-value																		Blast alignement Results
Unique_ID	ID_NCBI	cluster	log2_G_DT-G_DC	padj_G_DT-G_DC	log2_G_NT-G_NC	padj_G_NT-G_NC	log2_VS_DT-VS_DC	padj_VS_DT-VS_DC	log2_VS_NT-VS_NC	padj_VS_NT-VS_NC	log2_VC_DT-VC_DC	padj_VC_DT-VC_DC	log2_VC_NT-VC_NC	padj_VC_NT-VC_NC	Functional_annotation_Grimplet_etal., 2012	Functional_annotation_NCBI_RefSeq	Functionnal_category	HLen	Coverage	Qx	Qy	Sx	Sy	SLen	CovS	Pid	Psi	NGap	Frame	Score/Hlen	Score	Eval
VIT_00s0265g00050	gi|359496162|ref|XP_002263757.2|	cluster_7											-1.211	0		PREDICTED: callose synthase 11-like [Vitis vinifera]		1671	100	1	1642	1	1670	1670	100	97.5	97.7	30		1.95332	3264	0
VIT_00s0266g00010	gi|359496176|ref|XP_003635168.1|	cluster_3	-1.416	0.009813												PREDICTED: (3S,6E)-nerolidol synthase 1, chloroplastic-like [Vitis vinifera]		507	100	1	507	39	545	545	93	100	100	0		2.05917	1044	0
VIT_00s0372g00040	gi|359496615|ref|XP_003635282.1|	cluster_3	-1.814	0.003889												PREDICTED: (3S,6E)-nerolidol synthase 1-like [Vitis vinifera]		507	100	1	507	39	545	545	93	100	100	0		2.05128	1040	0
VIT_00s0372g00080	gi|359497343|ref|XP_003635489.1|	cluster_3	-2.319	0.000469												PREDICTED: (3S,6E)-nerolidol synthase 1 [Vitis vinifera]		183	96.8	7	189	65	247	545	33.6	98.9	100	0		2.02732	371	1e-103
VIT_00s0572g00020	gi|359497064|ref|XP_003635413.1|	cluster_3	-1.679	0.003972												PREDICTED: (3S,6E)-nerolidol synthase 1, chloroplastic-like [Vitis vinifera]		507	100	1	507	39	545	545	93	100	100	0		2.06114	1045	0
VIT_02s0012g00170	gi|225427366|ref|XP_002282871.1|	cluster_8			-1.082	0.023658			-1.132	0.035862						PREDICTED: beta-amylase 3, chloroplastic-like isoform 1 [Vitis vinifera]		543	100	1	543	1	543	543	100	100	100	0		2.07182	1125	0
VIT_05s0020g04070	gi|359477561|ref|XP_003631995.1|	cluster_8											1.237	0		PREDICTED: 1,2-dihydroxy-3-keto-5-methylthiopentene dioxygenase 3 [Vitis vinifera]		170	90.4	5	174	187	356	373	45.6	68.2	87.6	0		1.61765	275	1e-74
VIT_11s0118g00310	gi|225446219|ref|XP_002263443.1|	cluster_7			-1.123	1.4e-05			-1.529	1e-06			-1.292	1e-06		PREDICTED: monogalactosyldiacylglycerol synthase 2, chloroplastic-like [Vitis vinifera]		394	100	1	394	60	453	453	87	100	100	0		2.04315	805	0
VIT_19s0138g00110	gi|359494386|ref|XP_002267956.2|	cluster_4					1.211	6.3e-05								PREDICTED: putative callose synthase 8-like [Vitis vinifera]		141	99.3	1	141	1	141	1907	7.4	100	100	0		2.02837	286	3e-78
VIT_18s0001g04280	gi|225460094|ref|XP_002275380.1|	cluster_7									-2.124	0.039101			(-)-germacrene D synthase	PREDICTED: valencene synthase [Vitis vinifera]	Metabolism.Secondary metabolism.Terpenoid metabolism.Terpenoid biosynthesis	555	100	1	555	1	555	555	100	100	100	0		2.01261	1117	0
VIT_18s0001g04550	gi|225460101|ref|XP_002274781.1|	cluster_8											1.141	0.000241	(-)-germacrene D synthase	PREDICTED: valencene synthase [Vitis vinifera]	Metabolism.Secondary metabolism.Terpenoid metabolism.Terpenoid biosynthesis	81	100	1	81	475	555	555	14.6	100	100	0		2.04938	166	2e-42
VIT_18s0001g05000	gi|225460103|ref|XP_002275058.1|	cluster_8					-1.011	0.009638					1.09	0.001221	(-)-germacrene D synthase	PREDICTED: valencene synthase [Vitis vinifera]	Metabolism.Secondary metabolism.Terpenoid metabolism.Terpenoid biosynthesis	47	95.9	1	47	1	47	561	8.4	97.9	100	0		2.06383	97	1e-21
VIT_19s0014g02560	gi|225461479|ref|XP_002282488.1|	cluster_8							-1.43	0.000239			-2.081	0	(-)-germacrene D synthase	PREDICTED: (-)-germacrene D synthase [Vitis vinifera]	Metabolism.Secondary metabolism.Terpenoid metabolism.Terpenoid biosynthesis	82	100	1	82	480	561	561	14.6	100	100	0		2.04878	168	4e-43
VIT_19s0014g02590	gi|225461479|ref|XP_002282488.1|	cluster_8							-1.121	0.007224	-1.477	0.000205	-2.585	0	(-)-germacrene D synthase	PREDICTED: (-)-germacrene D synthase [Vitis vinifera]	Metabolism.Secondary metabolism.Terpenoid metabolism.Terpenoid biosynthesis	561	100	1	561	1	561	561	100	100	100	0		2.01783	1132	0
VIT_19s0014g04840	gi|359493937|ref|XP_003634696.1|	cluster_3	-1.221	0.003635											(-)-germacrene D synthase	PREDICTED: (-)-germacrene D synthase [Vitis vinifera]	Metabolism.Secondary metabolism.Terpenoid metabolism.Terpenoid biosynthesis	77	96.2	1	77	305	381	557	13.8	94.8	98.7	0		1.94805	150	2e-37
VIT_19s0014g04880	gi|359493937|ref|XP_003634696.1|	cluster_3	-1.801	0.00113											(-)-germacrene D synthase	PREDICTED: (-)-germacrene D synthase [Vitis vinifera]	Metabolism.Secondary metabolism.Terpenoid metabolism.Terpenoid biosynthesis	386	100	1	382	173	557	557	69.1	86.3	91.7	5		1.73057	668	0
VIT_19s0014g04900	gi|225461172|ref|XP_002282996.1|	cluster_3	-2.124	0.010034											(-)-germacrene D synthase	PREDICTED: (-)-germacrene D synthase [Vitis vinifera]	Metabolism.Secondary metabolism.Terpenoid metabolism.Terpenoid biosynthesis	527	87.3	1	527	1	527	557	94.6	100	100	0		2.00569	1057	0
VIT_19s0015g02070	gi|225470617|ref|XP_002263580.1|	cluster_3			-2.179	0.001742									(-)-germacrene D synthase	PREDICTED: (-)-germacrene D synthase [Vitis vinifera]	Metabolism.Secondary metabolism.Terpenoid metabolism.Terpenoid biosynthesis	562	100	1	562	1	560	560	100	99.6	99.6	2		2.0089	1129	0
VIT_19s0015g02080	gi|359493937|ref|XP_003634696.1|	cluster_3	-1.423	0.000505											(-)-germacrene D synthase	PREDICTED: (-)-germacrene D synthase [Vitis vinifera]	Metabolism.Secondary metabolism.Terpenoid metabolism.Terpenoid biosynthesis	80	100	1	80	424	503	557	14.4	85	92.5	0		1.8375	147	8e-37
VIT_15s0046g03590	gi|359489616|ref|XP_002267348.2|	cluster_8											1.015	1.3e-05	(+)-neomenthol dehydrogenase	PREDICTED: (+)-neomenthol dehydrogenase-like [Vitis vinifera]	Metabolism.Secondary metabolism.Terpenoid metabolism.Monoterpenoid metabolism.Monoterpenoid biosynthesis	297	100	1	297	1	297	297	100	100	100	0		1.9596	582	1e-167
VIT_01s0011g03730	gi|225424019|ref|XP_002279433.1|	cluster_6											1.017	0.040043	(myb domain protein 62	PREDICTED: myb-related protein 340 [Vitis vinifera]	Regulation overview.Regulation of gene expression.Regulation of transcription.Transcription factor.MYB family transcription factor	288	100	1	288	1	288	288	100	100	100	0		2.04861	590	1e-169
VIT_17s0000g03560	gi|359491453|ref|XP_002276526.2|	cluster_7							-1.011	0.00798					(myb domain protein 62	PREDICTED: transcription factor MYB75-like [Vitis vinifera]	Regulation overview.Regulation of gene expression.Regulation of transcription.Transcription factor.MYB family transcription factor	328	100	1	328	1	328	328	100	100	100	0		2.06402	677	0
VIT_12s0059g01380	gi|225447147|ref|XP_002275320.1|	cluster_5					-2.351	2.1e-05	-1.742	0.000551	-1.474	0.000998			1-aminocyclopropane-1-carboxylate oxidase 1	PREDICTED: 1-aminocyclopropane-1-carboxylate oxidase 3 isoform 1 [Vitis vinifera]	Metabolism.Primary metabolism.Organic acid metabolism.Propanoate metabolism	318	100	1	318	1	318	318	100	100	100	0		2.03774	648	0
VIT_11s0016g02380	gi|359484312|ref|XP_002279746.2|	cluster_8			3.395	0	1.586	0.00504	3.908	0	3.01	1e-06	4.411	0	1-aminocyclopropane-1-carboxylate oxidase 2	PREDICTED: 1-aminocyclopropane-1-carboxylate oxidase 1 [Vitis vinifera]	Metabolism.Primary metabolism.Organic acid metabolism.Propanoate metabolism	306	100	1	306	24	329	329	93	100	100	0		2.05229	628	1e-180
VIT_05s0049g00300	gi|359477716|ref|XP_003632012.1|	cluster_8							1.706	8e-06			1.579	2e-06	1-aminocyclopropane-1-carboxylate oxidase homolog 1	PREDICTED: 1-aminocyclopropane-1-carboxylate oxidase homolog 3 [Vitis vinifera]	Metabolism.Primary metabolism.Organic acid metabolism.Propanoate metabolism	308	83.9	60	367	366	673	673	45.8	100	100	0		2.04545	630	0
VIT_07s0005g03060	gi|225437842|ref|XP_002263628.1|	cluster_5	1.76	0.002777	1.576	0.003662	-1.756	0.004051							1-aminocyclopropane-1-carboxylate oxidase homolog 1	PREDICTED: 1-aminocyclopropane-1-carboxylate oxidase homolog 1-like [Vitis vinifera]	Metabolism.Primary metabolism.Organic acid metabolism.Propanoate metabolism	368	100	1	368	10	377	409	90	100	100	0		2.0625	759	0
VIT_02s0025g00360	gi|359474171|ref|XP_002278489.2|	cluster_3			-1.022	0.000715	-1.044	0.001931			-1.132	0.000292			1-aminocyclopropane-1-carboxylate synthase	PREDICTED: 1-aminocyclopropane-1-carboxylate synthase-like [Vitis vinifera]	Metabolism.Primary metabolism.Organic acid metabolism.Propanoate metabolism	481	100	1	481	1	481	481	100	100	100	0		2.02495	974	0
VIT_11s0052g01730	gi|225446170|ref|XP_002271585.1|	cluster_7	-1.588	0.002977	-1.423	0.003933	-1.726	0.002182	-2.203	0.000186	-1.992	0.000169	-2.21	2e-05	1-deoxy-D-xylulose-5-phosphate synthase	PREDICTED: probable 1-deoxy-D-xylulose-5-phosphate synthase, chloroplastic [Vitis vinifera]	Metabolism.Primary metabolism.Lipid metabolism.Steroid metabolism.Steroid biosynthesis	735	100	1	735	1	735	735	100	100	100	0		1.99184	1464	0
VIT_11s0052g01780	gi|359485061|ref|XP_002271782.2|	cluster_7					-1.159	0.000565	-1.547	1.9e-05			-1.408	6e-06	1-deoxy-D-xylulose-5-phosphate synthase	PREDICTED: probable 1-deoxy-D-xylulose-5-phosphate synthase, chloroplastic-like [Vitis vinifera]	Metabolism.Primary metabolism.Lipid metabolism.Steroid metabolism.Steroid biosynthesis	690	100	1	690	126	815	815	84.7	100	100	0		1.9942	1376	0
VIT_02s0087g00490	gi|225427643|ref|XP_002270240.1|	cluster_6			-1.125	0.043981									10-deacetylbaccatin III 10-O-acetyltransferase	PREDICTED: benzyl alcohol O-benzoyltransferase [Vitis vinifera]	Metabolism.Secondary metabolism.Terpenoid metabolism.Diterpenoid metabolism.Diterpenoid biosynthesis.Taxol biosynthesis	445	100	1	445	1	445	445	100	100	100	0		2.01798	898	0
VIT_18s0122g01170	gi|225457568|ref|XP_002272489.1|	cluster_1			-1.007	0.00016									12-oxophytodienoate reductase 2	PREDICTED: 12-oxophytodienoate reductase 2-like isoform 1 [Vitis vinifera]	Metabolism.Primary metabolism.Lipid metabolism.Fatty acid metabolism.Alpha-linolenic acid metabolism	374	100	1	374	1	374	374	100	100	100	0		2.06952	774	0
VIT_09s0002g07990	gi|359482765|ref|XP_003632832.1|	cluster_5			1.63	0.006015									2-hydroxyacid dehydrogenases	PREDICTED: LOW QUALITY PROTEIN: arogenate dehydrogenase 1, chloroplastic-like [Vitis vinifera]		235	95.9	1	235	21	255	361	65.1	95.7	97	0		1.94894	458	1e-129
VIT_05s0020g03000	gi|225432588|ref|XP_002277866.1|	cluster_1			-1.058	0.004137			-2.096	1e-05			-1.493	7.2e-05	2-Hydroxyisoflavanone dehydratase	PREDICTED: probable carboxylesterase 2-like [Vitis vinifera]	Metabolism.Secondary metabolism.Phenylpropanoid metabolism.Flavonoid metabolism.Isoflavonoid metabolism.Isoflavonoid biosynthesis	322	100	1	322	1	322	322	100	100	100	0		2.08075	670	0
VIT_02s0025g03190	gi|225426477|ref|XP_002277018.1|	cluster_6											1.707	1e-06	2-oxoglutarate-dependent dioxygenase	PREDICTED: uncharacterized protein LOC100254752 [Vitis vinifera]	Metabolism.Cellular metabolism.Oxidation reduction	158	100	1	158	1	158	158	100	100	100	0		2.06962	327	2e-90
VIT_04s0008g04920	gi|225430182|ref|XP_002284931.1|	cluster_6							-1.136	0.002881					2-oxoglutarate-dependent dioxygenase	PREDICTED: gibberellin 3-beta-dioxygenase 4-like [Vitis vinifera]	Metabolism.Cellular metabolism.Oxidation reduction	316	100	1	316	1	316	316	100	100	100	0		2.06013	651	0
VIT_05s0049g00370	gi|225433033|ref|XP_002280950.1|	cluster_3	1.022	0.001219											2-oxoglutarate-dependent dioxygenase	PREDICTED: 1-aminocyclopropane-1-carboxylate oxidase homolog 1-like [Vitis vinifera]	Metabolism.Cellular metabolism.Oxidation reduction	227	98.7	1	227	110	336	363	62.5	100	100	0		2.05727	467	1e-132
VIT_09s0002g05280	gi|225442747|ref|XP_002284968.1|	cluster_3			-1.078	0.00016									2-oxoglutarate-dependent dioxygenase	PREDICTED: gibberellin 20 oxidase 3 [Vitis vinifera]	Metabolism.Cellular metabolism.Oxidation reduction	314	100	1	314	1	314	314	100	100	100	0		2.06051	647	0
VIT_09s0002g05320	gi|225442753|ref|XP_002284983.1|	cluster_3			-1.321	0.01973									2-oxoglutarate-dependent dioxygenase	PREDICTED: gibberellin 20 oxidase 3-like [Vitis vinifera]	Metabolism.Cellular metabolism.Oxidation reduction	313	100	1	313	1	313	313	100	100	100	0		2.07668	650	0
VIT_00s0407g00020	gi|359496740|ref|XP_003635319.1|	cluster_8					-1.06	2e-05							2-oxoglutarate/malate carrier protein	PREDICTED: kidney mitochondrial carrier protein 1-like [Vitis vinifera]		141	100	1	141	11	151	151	93.4	100	100	0		1.95745	276	3e-75
VIT_18s0001g07320	gi|225459119|ref|XP_002285693.1|	cluster_7	1.388	0.003395	1.621	0.000371	-1.487	0.002861							2-oxoglutarate/malate carrier protein	PREDICTED: probable mitochondrial 2-oxoglutarate/malate carrier protein-like [Vitis vinifera]		323	100	1	323	1	323	323	100	100	100	0		1.95356	631	0
VIT_08s0040g01610	gi|225440027|ref|XP_002276632.1|	cluster_8									1.191	0			2-phosphoglycerate kinase	PREDICTED: uncharacterized protein DDB_G0273453/DDB_G0273565-like [Vitis vinifera]	Metabolism.Primary metabolism.Carbohydrate metabolism.Glycolysis Gluconeogenesis.Glycolysis	678	100	1	678	1	678	678	100	100	100	0		2.02655	1374	0
VIT_11s0037g01180		cluster_8											1.22	0.010964	23S ribosomal RNA		Metabolism.Primary metabolism.Protein metabolism and modification.Protein synthesis.Ribosome
VIT_10s0003g00530	gi|225443558|ref|XP_002277729.1|	cluster_8											1.001	1e-06	28 kDa heat- and acid-stable phosphoprotein	PREDICTED: 28 kDa heat- and acid-stable phosphoprotein isoform 1 [Vitis vinifera]	Unknown	156	100	1	156	1	156	156	100	100	100	0		1.95513	305	7e-84
VIT_04s0043g00800		cluster_5			1.355	3e-06									2OG-Fe(II) oxygenase		Metabolism.Cellular metabolism.Oxidation reduction.2OG-Fe(II) oxygenase superfamily
VIT_07s0104g00660	gi|225436894|ref|XP_002271361.1|	cluster_2							1.265	0			1.013	0	2OG-Fe(II) oxygenase	PREDICTED: uncharacterized protein LOC100256341 [Vitis vinifera]	Metabolism.Cellular metabolism.Oxidation reduction.2OG-Fe(II) oxygenase superfamily	557	100	1	550	1	557	557	100	98.7	98.7	7		1.98384	1105	0
VIT_17s0000g02140	gi|359491523|ref|XP_002278967.2|	cluster_7					-1.65	0.000164	-1.366	0.001072	-1.106	0.002755			3-hydroxyisobutyrate dehydrogenase	PREDICTED: uncharacterized protein LOC100262718 [Vitis vinifera]	Metabolism.Primary metabolism.Amino acid metabolism.Valine	1377	100	1	1322	1	1377	1377	100	95.6	95.6	55		1.83442	2526	0
VIT_00s0153g00060	gi|359479709|ref|XP_003632341.1|	cluster_7	-1.299	3e-05	-1.127	5.9e-05							-1.095	4.3e-05	3-methylcrotonyl-CoA carboxylase	PREDICTED: methylcrotonoyl-CoA carboxylase subunit alpha, mitochondrial-like [Vitis vinifera]		98	76	32	129	365	462	735	13.3	92.9	93.9	0		1.89796	186	2e-48
VIT_07s0151g00460	gi|359479709|ref|XP_003632341.1|	cluster_7	-1.076	1.6e-05	-1.049	7e-06									3-methylcrotonyl-CoA carboxylase	PREDICTED: methylcrotonoyl-CoA carboxylase subunit alpha, mitochondrial-like [Vitis vinifera]	Metabolism.Primary metabolism.Amino acid metabolism.Valine	735	100	1	735	1	735	735	100	100	100	0		2.01088	1478	0
VIT_08s0007g07520	gi|225441637|ref|XP_002282164.1|	cluster_8					-1.352	4.1e-05							3-oxoacyl-[acyl-carrier-protein] reductase	PREDICTED: short-chain type dehydrogenase/reductase-like [Vitis vinifera]		265	95	15	279	1	265	265	100	100	100	0		1.95094	517	1e-147
VIT_14s0060g01450	gi|225450638|ref|XP_002278277.1|	cluster_7											-1.35	0	3'-5' exoribonuclease	PREDICTED: uncharacterized protein LOC100254615 [Vitis vinifera]	Metabolism.Primary metabolism.Nucleobase	586	100	1	586	1	586	586	100	100	100	0		2.01536	1181	0
VIT_19s0014g02170	gi|359493821|ref|XP_003634673.1|	cluster_1					-1.33	0							4-amino-4-deoxychorismate lyase	PREDICTED: branched-chain-amino-acid aminotransferase-like protein 3, chloroplastic-like [Vitis vinifera]	Metabolism.Primary metabolism.Coenzyme and prosthetic group metabolism.Folate metabolism	351	100	1	351	1	351	351	100	100	100	0		2.0057	704	0
VIT_02s0025g03660	gi|225426389|ref|XP_002272145.1|	cluster_3					-1.31	3.5e-05							4-coumarate-CoA ligase	PREDICTED: putative peroxisomal-coenzyme A synthetase [Vitis vinifera]	Metabolism.Secondary metabolism.Phenylpropanoid metabolism.Phenylpropanoid biosynthesis	525	100	1	525	1	525	525	100	100	100	0		1.96	1029	0
VIT_16s0050g00390	gi|225470747|ref|XP_002267459.1|	cluster_8	-1.485	0.001665	-1.394	0.001441	-1.206	0.011681	-1.264	0.008861					4-coumarate-CoA ligase	PREDICTED: putative peroxisomal-coenzyme A synthetase-like [Vitis vinifera]	Metabolism.Secondary metabolism.Phenylpropanoid metabolism.Phenylpropanoid biosynthesis	523	100	1	523	2	524	524	99.8	100	100	0		1.95985	1025	0
VIT_17s0000g01790	gi|359491536|ref|XP_002279522.2|	cluster_4					1.189	0							4-coumarate-CoA ligase 2	PREDICTED: 4-coumarate--CoA ligase-like 9-like [Vitis vinifera]	Metabolism.Secondary metabolism.Phenylpropanoid metabolism.Phenylpropanoid biosynthesis	540	98.2	1	540	1	540	851	63.5	100	100	0		1.98148	1070	0
VIT_16s0039g02040	gi|225454787|ref|XP_002274994.1|	cluster_7											-1	0.00753	4-coumarate-CoA ligase 3	PREDICTED: 4-coumarate--CoA ligase 2 [Vitis vinifera]	Metabolism.Secondary metabolism.Phenylpropanoid metabolism.Phenylpropanoid biosynthesis	548	100	1	548	23	570	570	96.1	100	100	0		1.97628	1083	0
VIT_12s0028g00710	gi|225446801|ref|XP_002283275.1|	cluster_7							-1.396	6e-06			-1.044	2.5e-05	4-hydroxyphenylpyruvate dioxygenase	PREDICTED: 4-hydroxyphenylpyruvate dioxygenase-like [Vitis vinifera]	Metabolism.Primary metabolism.Amino acid metabolism.Aromatic amino acid metabolism.Tyrosine metabolism.Tyrosine catabolism	448	91.2	44	491	1	448	448	100	100	100	0		2.02679	908	0
VIT_19s0090g00140	gi|359494123|ref|XP_002278616.2|	cluster_7			-1.263	5e-05			-1.739	4e-06			-1.686	0	5-alpha-taxadienol-10-beta-hydroxylase	PREDICTED: cytochrome P450 716B1-like [Vitis vinifera]	Metabolism.Secondary metabolism.Terpenoid metabolism.Diterpenoid metabolism.Diterpenoid biosynthesis	474	100	1	474	1	474	474	100	100	100	0		2.01688	956	0
VIT_00s1490g00010	gi|359483358|ref|XP_003632943.1|	cluster_8	-1.07	0.014129			-1.322	0.0043							5'-adenylylsulfate reductase (APR1)	PREDICTED: 5'-adenylylsulfate reductase 3, chloroplastic-like isoform 1 [Vitis vinifera]	Metabolism.Cellular metabolism.Nitrogen and sulfur metabolism.Sulfur metabolism.Sulfate assimilation	209	99.5	1	208	1	209	460	45.4	97.6	97.6	1		1.88038	393	1e-110
VIT_10s0116g01650	gi|359483358|ref|XP_003632943.1|	cluster_8					-1.636	3.8e-05							5'-adenylylsulfate reductase (APR1)	PREDICTED: 5'-adenylylsulfate reductase 3, chloroplastic-like isoform 1 [Vitis vinifera]	Metabolism.Cellular metabolism.Nitrogen and sulfur metabolism.Sulfur metabolism.Sulfate assimilation	460	100	1	460	1	460	460	100	100	100	0		2.02174	930	0
VIT_15s0107g00390		cluster_8	-1.058	0.004818											5'-adenylylsulfate reductase (APR3)		Metabolism.Cellular metabolism.Nitrogen and sulfur metabolism.Sulfur metabolism
VIT_00s0259g00090	gi|359496111|ref|XP_002270146.2|	cluster_8											-1.04	1e-06	5'-AMP-activated protein kinase beta-2 subunit	PREDICTED: SNF1-related protein kinase regulatory subunit beta-2-like [Vitis vinifera]	Metabolism.Primary metabolism.Lipid metabolism.Fatty acid metabolism.Fatty acid biosynthesis	50	76.9	1	50	91	140	301	16.6	100	100	0		2.24	112	3e-26
VIT_09s0002g05990	gi|359483005|ref|XP_002285327.2|	cluster_8					-1.251	1.7e-05	-1.502	1e-06	-1.154	9e-06			6-4 photolyase	PREDICTED: (6-4)DNA photolyase [Vitis vinifera]	Signaling.Signaling pathway.Circadian clock Signaling	538	100	1	538	27	564	564	95.4	100	100	0		2.09851	1129	0
VIT_04s0008g00520	gi|225429400|ref|XP_002275308.1|	cluster_8			1.698	0			2.005	0			1.357	0	6-phosphofructokinase	PREDICTED: 6-phosphofructokinase 3 [Vitis vinifera]	Metabolism.Primary metabolism.Carbohydrate metabolism.Monosaccharide metabolism.Fructose and mannose metabolism	488	100	1	488	1	488	488	100	100	100	0		2.02049	986	0
VIT_15s0045g01120	gi|359489106|ref|XP_003633876.1|	cluster_8											1.384	2e-06	6-phosphofructokinase	PREDICTED: pyrophosphate--fructose 6-phosphate 1-phosphotransferase subunit alpha isoform 2 [Vitis vinifera]	Metabolism.Primary metabolism.Carbohydrate metabolism.Glycolysis Gluconeogenesis	87	85.3	16	102	1	87	87	100	100	100	0		1.96552	171	7e-44
VIT_05s0020g02720	gi|225432540|ref|XP_002280508.1|	cluster_2									1.822	1.2e-05	1.614	2.2e-05	7S globulin precursor	PREDICTED: basic 7S globulin-like [Vitis vinifera]		337	92.1	1	337	1	337	388	86.9	100	100	0		1.97329	665	0
VIT_07s0104g00190	gi|225436982|ref|XP_002272199.1|	cluster_5			1.39	0.017861									7S globulin precursor	PREDICTED: basic 7S globulin 2-like, partial [Vitis vinifera]		103	100	1	103	313	415	415	24.8	100	100	0		2.07767	214	9e-57
VIT_09s0002g08460	gi|225443041|ref|XP_002268950.1|	cluster_7					-1.147	0			-1.027	0			8-amino-7-oxononanoate synthase	PREDICTED: 8-amino-7-oxononanoate synthase [Vitis vinifera]	Metabolism.Primary metabolism.Coenzyme and prosthetic group metabolism.Biotin metabolism	472	100	1	472	1	472	472	100	100	100	0		2.01059	949	0
VIT_02s0087g00930	gi|225427587|ref|XP_002270161.1|	cluster_8					1.139	0.001905			1.11	0.000874			9-cis-epoxycarotenoid dioxygenase	PREDICTED: probable carotenoid cleavage dioxygenase 4, chloroplastic [Vitis vinifera]	Metabolism.Secondary metabolism.Terpenoid metabolism.Tetraterpenoid metabolism.Tetraterpenoid biosynthesis.Carotenoid biosynthesis	589	100	1	589	1	589	589	100	100	100	0		2.06961	1219	0
VIT_10s0003g03750	gi|359483877|ref|XP_003633030.1|	cluster_7					-2.126	4e-06	-1.21	0.001933	-1.485	7.2e-05	-1.289	0.000161	9-cis-epoxycarotenoid dioxygenase 2	PREDICTED: 9-cis-epoxycarotenoid dioxygenase NCED1, chloroplastic [Vitis vinifera]	Metabolism.Secondary metabolism.Terpenoid metabolism.Tetraterpenoid metabolism.Tetraterpenoid biosynthesis.Carotenoid biosynthesis	605	100	1	605	1	605	605	100	100	100	0		2.0562	1244	0
VIT_19s0093g00550	gi|225462098|ref|XP_002277354.1|	cluster_1					-2.072	0.015154			-1.652	0.034735			9-cis-epoxycarotenoid dioxygenase 2	PREDICTED: 9-cis-epoxycarotenoid dioxygenase NCED1, chloroplastic [Vitis vinifera]	Metabolism.Secondary metabolism.Terpenoid metabolism.Tetraterpenoid metabolism.Tetraterpenoid biosynthesis.Carotenoid biosynthesis	609	100	1	609	1	609	609	100	100	100	0		2.03448	1239	0
VIT_05s0051g00670	gi|225433416|ref|XP_002283185.1|	cluster_8							-1.162	0.033129			-1.033	0.022344	9-cis-epoxycarotenoid dioxygenase 4	PREDICTED: 9-cis-epoxycarotenoid dioxygenase NCED6, chloroplastic [Vitis vinifera]	Metabolism.Secondary metabolism.Terpenoid metabolism.Tetraterpenoid metabolism.Tetraterpenoid biosynthesis.Carotenoid biosynthesis	575	100	1	575	1	575	575	100	100	100	0		2.03304	1169	0
VIT_02s0012g03040	gi|359495648|ref|XP_002265379.2|	cluster_1											-1.134	0.003215	AAA-type ATPase	PREDICTED: chromosome transmission fidelity protein 18 homolog [Vitis vinifera]	Diverse functions.Gene family with diverse functions.AAA-type ATPase domain family	325	95.8	14	335	462	779	948	33.5	91.4	92.9	10		1.78769	581	1e-166
VIT_09s0070g00820	gi|359495648|ref|XP_002265379.2|	cluster_1											-1.131	0.000519	AAA-type ATPase	PREDICTED: chromosome transmission fidelity protein 18 homolog [Vitis vinifera]	Diverse functions.Gene family with diverse functions.AAA-type ATPase domain family	235	88.4	29	242	316	544	948	24.2	85.5	86.8	27		1.60851	378	1e-105
VIT_14s0066g02060	gi|359488753|ref|XP_002275823.2|	cluster_3					-1.703	0.000935			-1.116	0.012505			AAA-type ATPase	PREDICTED: ATP-dependent zinc metalloprotease FtsH-like [Vitis vinifera]	Diverse functions.Gene family with diverse functions.AAA-type ATPase domain family	528	100	1	528	1	528	528	100	100	100	0		2	1056	0
VIT_14s0066g02070	gi|225452601|ref|XP_002281222.1|	cluster_3					-1.441	0.009741			-1.005	0.048819			AAA-type ATPase	PREDICTED: uncharacterized protein LOC100257701 [Vitis vinifera]	Diverse functions.Gene family with diverse functions.AAA-type ATPase domain family	263	100	1	263	262	519	526	49	95.1	96.2	5		1.85551	488	1e-138
VIT_14s0066g02090	gi|225452601|ref|XP_002281222.1|	cluster_3					-1.264	0.02047							AAA-type ATPase	PREDICTED: uncharacterized protein LOC100257701 [Vitis vinifera]	Diverse functions.Gene family with diverse functions.AAA-type ATPase domain family	526	100	1	526	1	526	526	100	100	100	0		2.0019	1053	0
VIT_02s0087g00710	gi|359474726|ref|XP_002269405.2|	cluster_7			1.029	0.004306	-1.851	4.2e-05							ABA 8'-hydroxylase CYP707A1	PREDICTED: abscisic acid 8'-hydroxylase 1-like [Vitis vinifera]	Metabolism.Secondary metabolism.Terpenoid metabolism.Tetraterpenoid metabolism.Tetraterpenoid biosynthesis.Carotenoid biosynthesis	470	100	1	470	1	470	470	100	100	100	0		2.01277	946	0
VIT_03s0063g00380	gi|225428814|ref|XP_002282233.1|	cluster_1			-1.815	0.046916									ABA 8'-hydroxylase CYP707A1	PREDICTED: abscisic acid 8'-hydroxylase 4-like [Vitis vinifera]	Metabolism.Secondary metabolism.Terpenoid metabolism.Tetraterpenoid metabolism.Tetraterpenoid biosynthesis.Carotenoid biosynthesis	435	100	1	435	71	505	505	86.1	100	100	0		2.03678	886	0
VIT_18s0001g14890	gi|225457875|ref|XP_002279268.1|	cluster_8			-1.15	0.002557							1.326	0.000371	ABA-responsive element-binding protein 3 (AREB3)	PREDICTED: protein FD [Vitis vinifera]	Signaling.Hormone Signaling.ABA Signaling.ABA-mediated Signaling pathway	214	100	1	214	48	261	261	82	100	100	0		2.05607	440	1e-124
VIT_03s0038g01370	gi|225427880|ref|XP_002276532.1|	cluster_5			1.044	0.001731									ABA-responsive protein (HVA22)HVA22H	PREDICTED: HVA22-like protein i-like [Vitis vinifera]	Signaling.Hormone Signaling.ABA Signaling.ABA-mediated Signaling pathway	226	100	1	226	2	227	227	99.6	100	100	0		2.02212	457	1e-129
VIT_08s0007g05060	gi|225441205|ref|XP_002266505.1|	cluster_4					1.095	0							ABC transporter B member 1	PREDICTED: ABC transporter B family member 1-like [Vitis vinifera]	Transport overview.Macromolecule transport.Multidrug transport.Multidrug ABC transport	1354	100	1	1354	1	1354	1354	100	100	100	0		1.94756	2637	0
VIT_11s0016g03160	gi|359484339|ref|XP_002280453.2|	cluster_4					1.287	0.000118							ABC transporter B member 11	PREDICTED: putative ABC transporter B family member 8-like [Vitis vinifera]	Transport overview.Macromolecule transport.Multidrug transport.Multidrug ABC transport	1225	100	1	1225	14	1238	1238	98.9	100	100	0		1.93306	2368	0
VIT_14s0066g02320	gi|359488881|ref|XP_003633838.1|	cluster_3					-1.225	0.002025							ABC transporter B member 11	PREDICTED: ABC transporter B family member 15-like [Vitis vinifera]	Transport overview.Macromolecule transport.Multidrug transport.Multidrug ABC transport	1153	99.7	5	1157	90	1242	1242	92.8	100	100	0		1.92975	2225	0
VIT_17s0000g09760	gi|359491176|ref|XP_002275969.2|	cluster_7											-1.173	0	ABC transporter B member 11	PREDICTED: putative multidrug resistance protein-like [Vitis vinifera]	Transport overview.Macromolecule transport.Multidrug transport.Multidrug ABC transport	1197	100	1	1197	87	1283	1283	93.3	100	100	0		1.93066	2311	0
VIT_16s0098g00570	gi|359490850|ref|XP_002269539.2|	cluster_4					1.25	0.000203							ABC transporter B member 16	PREDICTED: ABC transporter B family member 19-like [Vitis vinifera]	Transport overview.Macromolecule transport.Multidrug transport.Multidrug ABC transport	1252	100	1	1188	1	1252	1252	100	94.9	94.9	64		1.81789	2276	0
VIT_06s0004g04100	gi|225435078|ref|XP_002284435.1|	cluster_7											-1.15	1e-06	ABC transporter B member 20	PREDICTED: ABC transporter B family member 20-like isoform 1 [Vitis vinifera]	Transport overview.Macromolecule transport.Multidrug transport.Multidrug ABC transport	1405	100	1	1405	1	1405	1405	100	100	100	0		1.96655	2763	0
VIT_16s0100g00350	gi|359490406|ref|XP_002280266.2|	cluster_8											-1.062	0	ABC transporter B member 8	PREDICTED: ABC transporter B family member 28-like [Vitis vinifera]	Transport overview.Macromolecule transport.Multidrug transport.Multidrug ABC transport	717	100	1	717	1	717	717	100	100	100	0		1.93445	1387	0
VIT_10s0003g04450	gi|359483661|ref|XP_003632995.1|	cluster_3									-1.04	0.001086			ABC transporter C member 11	PREDICTED: LOW QUALITY PROTEIN: ABC transporter C family member 12-like [Vitis vinifera]	Transport overview.Macromolecule transport.Multidrug transport.Multidrug ABC transport	306	100	1	306	432	737	1508	20.3	97.1	98	0		1.87582	574	1e-164
VIT_00s0214g00070		cluster_1							-1.368	0.007434					ABC transporter C member 9		Transport overview.Macromolecule transport.Multidrug transport.Multidrug ABC transport
VIT_01s0010g02440	gi|225425888|ref|XP_002266601.1|	cluster_1							-1.588	0.002439					ABC transporter C member 9	PREDICTED: ABC transporter C family member 3-like [Vitis vinifera]	Transport overview.Macromolecule transport.Multidrug transport.Multidrug ABC transport	835	100	1	809	628	1462	1462	57.1	95.7	96	26		1.85389	1548	0
VIT_07s0005g04670	gi|225437959|ref|XP_002269589.1|	cluster_8					-1.266	0.005307					1.474	0.000241	ABC transporter C member 9	PREDICTED: ABC transporter C family member 5-like [Vitis vinifera]	Transport overview.Macromolecule transport.Multidrug transport.Multidrug ABC transport	133	63.9	75	207	1640	1772	1773	7.5	97.7	98.5	0		1.89474	252	1e-67
VIT_16s0022g00630	gi|225466099|ref|XP_002266174.1|	cluster_4											1.04	1.7e-05	ABC transporter E member 1	PREDICTED: protein PAM68, chloroplastic [Vitis vinifera]	Transport overview.Macromolecule transport.Multidrug transport.Multidrug ABC transport	196	100	1	196	1	196	196	100	100	100	0		2.09184	410	1e-115
VIT_04s0008g06900	gi|359493505|ref|XP_002263348.2|	cluster_8			1.966	0			2.169	0	1.155	8.1e-05	1.621	0	ABC transporter g family pleiotropic drug resistance 12 PDR12	PREDICTED: wall-associated receptor kinase 2-like [Vitis vinifera]	Transport overview.Macromolecule transport.Multidrug transport.Multidrug ABC transport	111	89.5	9	119	1	111	1182	9.4	93.7	94.6	0		1.92793	214	9e-57
VIT_08s0056g00360	gi|359493505|ref|XP_002263348.2|	cluster_8							2.552	1e-06	1.447	0.000221	2.824	0	ABC transporter g family pleiotropic drug resistance 12 PDR12	PREDICTED: wall-associated receptor kinase 2-like [Vitis vinifera]	Transport overview.Macromolecule transport.Multidrug transport.Multidrug ABC transport	292	97.3	9	300	1	292	1182	24.7	95.2	95.5	0		1.90753	557	1e-159
VIT_09s0002g05360	gi|359482644|ref|XP_003632798.1|	cluster_7									-1.097	0.025418	-1.568	0.000842	ABC transporter g family pleiotropic drug resistance 12 PDR12	PREDICTED: pleiotropic drug resistance protein 1-like [Vitis vinifera]	Transport overview.Macromolecule transport.Multidrug transport.Multidrug ABC transport	1430	95.5	68	1489	8	1437	1437	99.5	95.9	97.5	8		1.91678	2741	0
VIT_09s0002g05390		cluster_7									-1.117	0.003373	-1.504	7.7e-05	ABC transporter g family pleiotropic drug resistance 12 PDR12		Transport overview.Macromolecule transport.Multidrug transport.Multidrug ABC transport
VIT_09s0002g05490	gi|359482648|ref|XP_003632800.1|	cluster_7									-1.738	0.004918	-2.328	0.000138	ABC transporter g family pleiotropic drug resistance 12 PDR12	PREDICTED: pleiotropic drug resistance protein 1-like [Vitis vinifera]	Transport overview.Macromolecule transport.Multidrug transport.Multidrug ABC transport	177	13.8	694	870	289	465	1769	10	89.8	95.5	0		1.77966	315	1e-85
VIT_09s0002g05590	gi|359482654|ref|XP_003632802.1|	cluster_7					-1.15	0.007121			-1.519	0.000206	-1.976	3e-06	ABC transporter g family pleiotropic drug resistance 12 PDR12	PREDICTED: pleiotropic drug resistance protein 1-like [Vitis vinifera]	Transport overview.Macromolecule transport.Multidrug transport.Multidrug ABC transport	1454	100	1	1454	1	1397	1397	100	95.5	95.6	57		1.88583	2742	0
VIT_09s0002g03640		cluster_8					-2.139	0.000775			-2.277	0.000115			ABC transporter g family pleiotropic drug resistance 7 PDR7		Transport overview.Macromolecule transport.Multidrug transport.Multidrug ABC transport
VIT_17s0000g02200	gi|225456187|ref|XP_002278856.1|	cluster_8			1.029	0.000157	1.855	0			1.657	0			ABC transporter G member 11	PREDICTED: ABC transporter G family member 1-like [Vitis vinifera]	Transport overview.Macromolecule transport.Multidrug transport.Multidrug ABC transport	432	61	1	430	1	432	801	53.9	93.8	95.6	2		1.83102	791	0
VIT_07s0031g02550	gi|225438375|ref|XP_002274622.1|	cluster_5			1.073	0.000599	-1.058	0.002256	1.304	0.000284					ABC transporter G member 14	PREDICTED: ABC transporter G family member 5 isoform 1 [Vitis vinifera]	Transport overview.Macromolecule transport.Multidrug transport.Multidrug ABC transport	635	100	1	635	1	635	635	100	100	100	0		1.9622	1246	0
VIT_16s0050g01620	gi|225464655|ref|XP_002276766.1|	cluster_7											-1.214	1e-06	ABC transporter G member 14	PREDICTED: ABC transporter G family member 8-like [Vitis vinifera]	Transport overview.Macromolecule transport.Multidrug transport.Multidrug ABC transport	597	100	1	597	1	597	597	100	100	100	0		1.97152	1177	0
VIT_09s0002g03560	gi|359482566|ref|XP_003632787.1|	cluster_8					-1.337	0.004154			-1.81	6.6e-05			ABC transporter G member 15	PREDICTED: ABC transporter G family member 29-like [Vitis vinifera]	Transport overview.Macromolecule transport.Multidrug transport.Multidrug ABC transport	416	97.7	1	416	688	1091	1434	28.2	95.4	96.2	12		1.84856	769	0
VIT_09s0002g03570	gi|359482566|ref|XP_003632787.1|	cluster_8					-1.973	0.000357			-1.814	0.000254			ABC transporter G member 15	PREDICTED: ABC transporter G family member 29-like [Vitis vinifera]	Transport overview.Macromolecule transport.Multidrug transport.Multidrug ABC transport	322	100	1	322	1113	1434	1434	22.5	100	100	0		2.1118	680	0
VIT_05s0020g00680	gi|359477643|ref|XP_002266393.2|	cluster_2							1.391	0					ABC transporter G member 21	PREDICTED: pleiotropic drug resistance protein 3-like [Vitis vinifera]	Transport overview.Macromolecule transport.Multidrug transport.Multidrug ABC transport	1440	100	1	1437	53	1492	1492	96.5	98.3	98.6	3		1.95833	2820	0
VIT_09s0002g03550	gi|359482566|ref|XP_003632787.1|	cluster_8					-1.127	0.016497			-1.986	3.1e-05			ABC transporter G member 21	PREDICTED: ABC transporter G family member 29-like [Vitis vinifera]	Transport overview.Macromolecule transport.Multidrug transport.Multidrug ABC transport	648	100	1	648	1	648	1434	45.2	100	100	0		1.97068	1277	0
VIT_06s0061g01470	gi|359479345|ref|XP_002267050.2|	cluster_8											-1.14	5.2e-05	ABC transporter G member 22	PREDICTED: pleiotropic drug resistance protein 2-like [Vitis vinifera]	Transport overview.Macromolecule transport.Multidrug transport.Multidrug ABC transport	24	2.1	1093	1116	1137	1160	1444	1.7	75	79.2	0		1.66667	40	0.004
VIT_06s0080g00040	gi|359479529|ref|XP_002265364.2|	cluster_8											-1.221	2.8e-05	ABC transporter G member 22	PREDICTED: pleiotropic drug resistance protein 2-like isoform 1 [Vitis vinifera]	Transport overview.Macromolecule transport.Multidrug transport.Multidrug ABC transport	68	4.4	1434	1500	1077	1144	1428	4.8	79.4	91.2	1		1.63235	111	3e-24
VIT_08s0040g02840	gi|225439819|ref|XP_002277271.1|	cluster_4							-1.423	0.002891	-1.239	0.003783			ABC transporter G member 29	PREDICTED: ABC transporter G family member 2 [Vitis vinifera]	Transport overview.Macromolecule transport.Multidrug transport.Multidrug ABC transport	722	98.1	1	722	1	722	722	100	100	100	0		1.96953	1422	0
VIT_01s0011g02730	gi|359472715|ref|XP_003631190.1|	cluster_7					-1.945	4e-06	-1.055	0.003242	-1.64	8e-06	-1.19	0.000165	ABC transporter G member 3	PREDICTED: LOW QUALITY PROTEIN: ABC transporter G family member 21-like [Vitis vinifera]	Transport overview.Macromolecule transport.Multidrug transport.Multidrug ABC transport	679	100	1	676	1	677	677	100	98.1	98.2	5		1.95582	1328	0
VIT_18s0072g01220	gi|225460745|ref|XP_002268373.1|	cluster_7	-1.545	0.003122	-1.528	0.001741	-1.778	0.001401	-3.852	0	-1.44	0.003439	-1.46	0.001554	ABC transporter G member 3	PREDICTED: ABC transporter G family member 25-like [Vitis vinifera]	Transport overview.Macromolecule transport.Multidrug transport.Multidrug ABC transport	664	100	1	664	1	664	664	100	100	100	0		1.98795	1320	0
VIT_00s0625g00020	gi|359497155|ref|XP_003635438.1|	cluster_3	-1.07	0.001723			-2.469	0							ABC transporter G member 7	PREDICTED: ABC transporter G family member 11-like [Vitis vinifera]	Transport overview.Macromolecule transport.Multidrug transport.Multidrug ABC transport	741	100	1	741	1	741	741	100	100	100	0		2.00945	1489	0
VIT_03s0017g01300	gi|359475745|ref|XP_002270397.2|	cluster_3					-1.869	0.000364			-2.316	7e-06			ABC transporter G member 7	PREDICTED: ABC transporter G family member 11-like [Vitis vinifera]	Transport overview.Macromolecule transport.Multidrug transport.Multidrug ABC transport	671	99.6	1	671	1	671	798	84.1	99.6	99.9	0		1.98659	1333	0
VIT_07s0191g00010	gi|359480500|ref|XP_002269388.2|	cluster_3	-1.235	0.002325			-1.961	3.1e-05							ABC transporter G member 7	PREDICTED: ABC transporter G family member 11-like [Vitis vinifera]	Transport overview.Macromolecule transport.Multidrug transport.Multidrug ABC transport	623	99	7	629	119	741	741	84.1	100	100	0		2	1246	0
VIT_18s0001g11390	gi|225458467|ref|XP_002282153.1|	cluster_7			-1.012	0.000371									Aberrant testa shape	PREDICTED: probable transcription factor KAN4-like [Vitis vinifera]	Regulation overview.Regulation of gene expression.Regulation of transcription.Transcription factor.G2-like family transcription factor	338	100	1	329	1	338	338	100	97.3	97.3	9		1.96746	665	0
VIT_11s0016g03180	gi|359484545|ref|XP_002280468.2|	cluster_1	-1.193	0.000259	-1.38	1.5e-05	-1.031	0.001707							ABI1 (ABA insensitive 1)	PREDICTED: probable protein phosphatase 2C 6-like [Vitis vinifera]	Signaling.Hormone Signaling.ABA Signaling.ABA-mediated Signaling pathway	396	100	1	396	1	396	396	100	100	100	0		2.00758	795	0
VIT_07s0129g00610	gi|359480591|ref|XP_002283922.2|	cluster_8	-1.113	0	-1.496	0									ABI3-interacting protein 2	PREDICTED: protein FRIGIDA-like isoform 1 [Vitis vinifera]	Signaling.Hormone Signaling.ABA Signaling.ABA-mediated Signaling pathway	577	100	1	577	1	577	577	100	100	100	0		1.96534	1134	0
VIT_11s0016g03710	gi|225445204|ref|XP_002284308.1|	cluster_3					-1.223	0.000281			-1.041	0.000459			Abl interactor protein 1 (ABIL1)	PREDICTED: probable protein ABIL5 [Vitis vinifera]	Cellular process	266	93	21	286	1	266	266	100	100	100	0		2.01504	536	1e-153
VIT_14s0068g00300	gi|225451735|ref|XP_002277117.1|	cluster_8			-1.507	1e-06									ABRC5	PREDICTED: ninja-family protein AFP2-like [Vitis vinifera]	Unknown	367	94.8	21	387	1	367	367	100	100	100	0		2.0218	742	0
VIT_08s0058g00470	gi|225439530|ref|XP_002264158.1|	cluster_1			-1.094	0.000541			-2.733	0			-1.571	3e-06	Abscisic acid receptor PYL4 RCAR10	PREDICTED: abscisic acid receptor PYL4-like [Vitis vinifera]	Signaling.Hormone Signaling.ABA Signaling.ABA-mediated Signaling pathway	227	100	1	227	1	227	227	100	100	100	0		2.02203	459	1e-130
VIT_15s0046g01050	gi|225454496|ref|XP_002281200.1|	cluster_7			-1.793	0			-2.857	0			-1.57	0	Abscisic acid receptor PYL9 RCAR1	PREDICTED: abscisic acid receptor PYL9-like [Vitis vinifera]	Signaling.Hormone Signaling.ABA Signaling.ABA-mediated Signaling pathway	192	100	1	192	1	192	192	100	100	100	0		2.05208	394	1e-110
VIT_11s0052g00240	gi|225445909|ref|XP_002262946.1|	cluster_8					-1.541	0.000356			-1.114	0.002724			Accelerated cell death 11 (ACD11)	PREDICTED: glycolipid transfer protein domain-containing protein 1-like [Vitis vinifera]	Cellular process.Cell growth and death.Cell death	204	47.6	1	186	1	204	208	98.1	87.3	87.7	18		1.66176	339	2e-93
VIT_01s0011g00600	gi|225423489|ref|XP_002267940.1|	cluster_7			-1.108	0							-1.071	0	Acclimation of photosynthesis to environment	PREDICTED: triose phosphate/phosphate translocator, chloroplastic [Vitis vinifera]	Transport overview.Electrochemical Potential-driven Transporters.Porters.Drug/Metabolite Transporter.Triose-phosphate Transporter	414	100	1	414	1	414	414	100	100	100	0		1.9686	815	0
VIT_11s0037g00270		cluster_8							-1.153	0.000255			-1.407	2e-06	Accumulation of photosystem one 2 (APO2)		Unclear
VIT_18s0089g00570	gi|359497005|ref|XP_003635396.1|	cluster_4					1.066	0							Acetyl-CoA acetyltransferase	PREDICTED: probable acetyl-CoA acetyltransferase, cytosolic 2-like [Vitis vinifera]		75	54.3	63	137	115	189	411	18.2	85.3	89.3	0		1.8	135	5e-33
VIT_13s0084g00310	gi|225464015|ref|XP_002265615.1|	cluster_8	-1.097	1e-06			-1.55	0							ACI112	PREDICTED: uncharacterized protein LOC100264272 [Vitis vinifera]	Response to stimulus.Stress response.Biotic stress response	413	100	1	413	1	413	413	100	100	100	0		2.03874	842	0
VIT_14s0066g02540	gi|359488777|ref|XP_002282227.2|	cluster_7			-1.311	0									Acid phosphatase	PREDICTED: inositol hexakisphosphate and diphosphoinositol-pentakisphosphate kinase 1-like [Vitis vinifera]	Metabolism.Primary metabolism.Coenzyme and prosthetic group metabolism.Riboflavin metabolism	1051	100	1	1051	1	1051	1051	100	100	100	0		2.01618	2119	0
VIT_07s0005g04130	gi|225438005|ref|XP_002273448.1|	cluster_8							-1.081	3e-06					Acid phosphatase class B	PREDICTED: acid phosphatase 1 [Vitis vinifera]	Metabolism.Primary metabolism.Carbohydrate metabolism.Monosaccharide metabolism.Inositol phosphate metabolism	256	100	1	256	1	256	256	100	100	100	0		2.05859	527	1e-150
VIT_11s0016g02010	gi|225444883|ref|XP_002279415.1|	cluster_8											1.424	2e-06	Acid phosphatase survival protein SurE	PREDICTED: 5'-nucleotidase surE-like [Vitis vinifera]	Metabolism.Primary metabolism.Coenzyme and prosthetic group metabolism.Riboflavin metabolism	336	50.7	1	336	1	336	371	90.6	100	100	0		1.98512	667	0
VIT_15s0046g01570	gi|225454408|ref|XP_002279661.1|	cluster_5			1.616	0.015411									Acidic endochitinase (CHIB1)	PREDICTED: acidic endochitinase [Vitis vinifera]	Metabolism.Primary metabolism.Carbohydrate metabolism.Monosaccharide metabolism.Amino sugar metabolism	289	100	1	289	1	289	289	100	100	100	0		2.06228	596	1e-171
VIT_11s0016g05380	gi|225445519|ref|XP_002285231.1|	cluster_7					-1.321	3e-06	-1.412	1e-06					Acidic leucine-rich nuclear phosphoprotein 32 member E	PREDICTED: uncharacterized protein LOC100255957 [Vitis vinifera]	Unknown	131	100	1	131	1	131	131	100	100	100	0		1.9771	259	2e-70
VIT_14s0030g00740	gi|359487873|ref|XP_003633669.1|	cluster_8											1.128	0	ACP2 (Acyl carrier protein 2)	PREDICTED: acyl carrier protein 1, chloroplastic isoform 3 [Vitis vinifera]	Transport overview.Primary Active Transporters.Oxidoreduction-driven transporters.Proton-translocating NADH Dehydrogenase	139	100	1	139	1	139	139	100	100	100	0		1.88489	262	4e-71
VIT_06s0004g06680	gi|359478851|ref|XP_003632178.1|	cluster_6	1.053	0.010331	1.265	0.001268									ACR4 (Arabidopsis CRINKLY4)	PREDICTED: putative serine/threonine-protein kinase-like protein CCR3-like [Vitis vinifera]	Signaling.Signaling pathway.Calcium sensors and Signaling	806	100	1	806	1	806	806	100	100	100	0		2.00993	1620	0
VIT_10s0003g00340	gi|359483498|ref|XP_002278731.2|	cluster_7							-1.177	0.003434					ACR4 (Arabidopsis CRINKLY4)	PREDICTED: serine/threonine-protein kinase-like protein ACR4 [Vitis vinifera]	Signaling.Signaling pathway.Calcium sensors and Signaling	330	99.4	1	330	1	330	377	87.5	99.7	100	0		1.9697	650	0
VIT_13s0067g00930	gi|225448439|ref|XP_002272022.1|	cluster_8					-1.023	0.00054					-1.291	3e-06	ACR4 (Arabidopsis CRINKLY4)	PREDICTED: putative serine/threonine-protein kinase-like protein CCR3-like [Vitis vinifera]	Signaling.Signaling pathway.Calcium sensors and Signaling	790	100	1	790	1	790	790	100	100	100	0		2.01266	1590	0
VIT_01s0146g00100	gi|225425204|ref|XP_002266641.1|	cluster_8											-1.265	4e-06	ACT domain containing protein (ACR4)	PREDICTED: uncharacterized protein LOC100250497 [Vitis vinifera]	Unknown	447	100	1	447	1	447	447	100	100	100	0		1.96868	880	0
VIT_00s0471g00050	gi|359496882|ref|XP_002265013.2|	cluster_4									1.12	0.000864			ACT domain repeat 1 (ACR1) uridylyltransferase	PREDICTED: uncharacterized protein LOC100264704 [Vitis vinifera]	Metabolism.Primary metabolism.Nucleobase	444	100	1	444	25	468	468	94.9	100	100	0		1.99775	887	0
VIT_00s0686g00030	gi|359497228|ref|XP_003635457.1|	cluster_4									1.126	0.028219			ACT domain repeat 1 (ACR1) uridylyltransferase	PREDICTED: uncharacterized protein LOC100854519, partial [Vitis vinifera]	Metabolism.Primary metabolism.Nucleobase	324	100	1	324	15	338	338	95.9	100	100	0		1.99074	645	0
VIT_09s0018g01780	gi|359483143|ref|XP_003632910.1|	cluster_3			-1.078	0	-1.588	0			-1.362	0			ACT domain repeat 1 (ACR1) uridylyltransferase	PREDICTED: unknown protein DS12 from 2D-PAGE of leaf, chloroplastic-like [Vitis vinifera]	Metabolism.Primary metabolism.Nucleobase	291	100	1	291	1	291	291	100	100	100	0		1.98282	577	1e-165
VIT_08s0007g04890	gi|225441177|ref|XP_002268949.1|	cluster_8							-1.082	1e-05					ACT domain-containing protein	PREDICTED: uncharacterized protein LOC100265834 [Vitis vinifera]	Unknown	411	100	1	411	1	411	411	100	100	100	0		2.0365	837	0
VIT_03s0091g00060	gi|225451503|ref|XP_002272024.1|	cluster_8							-1.692	2e-06			-1	0.000167	ACT domain-containing protein (ACR6)	PREDICTED: uncharacterized protein LOC100248040 [Vitis vinifera]	Unknown	74	100	1	74	104	177	440	16.8	93.2	94.6	0		1.95946	145	3e-36
VIT_03s0091g00070	gi|225451503|ref|XP_002272024.1|	cluster_8							-1.43	1.2e-05					ACT domain-containing protein (ACR6)	PREDICTED: uncharacterized protein LOC100248040 [Vitis vinifera]	Unknown	202	100	1	185	199	400	440	45.9	84.2	86.1	17		1.64356	332	9e-92
VIT_14s0068g01670	gi|225451503|ref|XP_002272024.1|	cluster_8							-1.754	0					ACT domain-containing protein (ACR6)	PREDICTED: uncharacterized protein LOC100248040 [Vitis vinifera]	Unknown	440	100	1	440	1	440	440	100	100	100	0		2	880	0
VIT_15s0021g01870	gi|359489190|ref|XP_003633894.1|	cluster_3											1.47	0	Actin-related protein 2/3 complex subunit 5	PREDICTED: actin-related protein 2/3 complex subunit 5 isoform 2 [Vitis vinifera]	Cellular process.Cellular component organization and biogenesis.Cytoskeleton organization and biogenesis.Actin organization and biogenesis	135	100	1	135	1	135	135	100	100	100	0		2.02222	273	2e-74
VIT_00s0259g00160	gi|225469962|ref|XP_002275545.1|	cluster_3											1.342	0	Acyl carrier protein	PREDICTED: acyl carrier protein 3, mitochondrial-like isoform 2 [Vitis vinifera]		135	100	1	135	1	135	135	100	100	100	0		2	270	2e-73
VIT_02s0012g02500	gi|225457781|ref|XP_002264795.1|	cluster_8			2.104	0	1.266	0.000111	1.806	1e-06	1.051	0.000236	1.627	0	Acyl-[acyl-carrier-protein] desaturase	PREDICTED: acyl-[acyl-carrier-protein] desaturase 6, chloroplastic [Vitis vinifera]	Metabolism.Primary metabolism.Lipid metabolism.Fatty acid metabolism.Fatty acid biosynthesis.Unsaturated fatty acid biosynthesis	68	100	1	68	126	193	389	17.5	97.1	97.1	0		2.01471	137	1e-33
VIT_07s0005g03820	gi|359480033|ref|XP_002271964.2|	cluster_8			2.025	0	1.315	4e-06	1.687	0			1.358	0	Acyl-[acyl-carrier-protein] desaturase	PREDICTED: acyl-[acyl-carrier-protein] desaturase 6, chloroplastic-like [Vitis vinifera]	Metabolism.Primary metabolism.Lipid metabolism.Fatty acid metabolism.Fatty acid biosynthesis.Unsaturated fatty acid biosynthesis	171	64	1	171	1	171	173	98.8	100	100	0		2.11696	362	1e-100
VIT_10s0003g04810	gi|225457781|ref|XP_002264795.1|	cluster_8			1.202	1e-06			1.038	5.3e-05			1.123	2e-06	Acyl-[acyl-carrier-protein] desaturase	PREDICTED: acyl-[acyl-carrier-protein] desaturase 6, chloroplastic [Vitis vinifera]		102	85	1	102	54	155	389	26.2	98	98	0		2.01961	206	2e-54
VIT_04s0069g01120	gi|225466183|ref|XP_002263801.1|	cluster_3			-1.473	0.014083									Acyl-activating enzyme 7	PREDICTED: putative acyl-CoA synthetase YngI-like [Vitis vinifera]	Metabolism.Primary metabolism.Lipid metabolism.Fatty acid metabolism	140	100	1	140	410	549	549	25.5	100	100	0		2.06429	289	3e-79
VIT_12s0142g00680		cluster_8											-1.103	2e-06	Acyl-peptide hydrolase		Metabolism.Primary metabolism.Protein metabolism and modification.Proteolysis.Peptidase-mediated proteolysis
VIT_00s2300g00010	gi|359497770|ref|XP_002272250.2|	cluster_8	2.076	0	3.833	0	2.147	0	3.319	0	3.439	0	4.517	0	Acyltransferase	PREDICTED: acyl-CoA--sterol O-acyltransferase 1-like [Vitis vinifera]	Unknown	351	100	1	351	1	351	351	100	100	100	0		2.0114	706	0
VIT_01s0011g05810	gi|225424384|ref|XP_002281284.1|	cluster_8	-2.196	0	-1.88	0			-1.368	0.000159	-1.293	8.6e-05	-1.401	1.3e-05	Adagio protein 1	PREDICTED: adagio protein 3-like [Vitis vinifera]	Signaling.Signaling pathway.Circadian clock Signaling	616	100	1	616	1	610	610	100	98.9	98.9	6		2.04221	1258	0
VIT_11s0016g02840	gi|225445033|ref|XP_002283179.1|	cluster_8											1.114	1e-06	Adaptor-related protein complex 4	PREDICTED: AP-4 complex subunit sigma [Vitis vinifera]		136	100	1	136	8	143	143	95.1	100	100	0		2.02206	275	5e-75
VIT_00s1847g00010	gi|359497689|ref|XP_002268529.2|	cluster_8									-1.102	0.000833			Adenine phosphoribosyltransferase	PREDICTED: adenine phosphoribosyltransferase 1 [Vitis vinifera]	Metabolism.Primary metabolism.Nucleobase	89	83.2	19	107	1	89	89	100	100	100	0		2.04494	182	2e-47
VIT_14s0006g01200		cluster_8							1.071	0.002084					Adenine phosphoribosyltransferase		Metabolism.Primary metabolism.Nucleobase
VIT_12s0059g00760	gi|359485485|ref|XP_002269739.2|	cluster_3					-1.809	4e-06							Adenosine 5' phosphosulfate reductase	PREDICTED: 5'-adenylylsulfate reductase 3, chloroplastic isoform 1 [Vitis vinifera]	Metabolism.Cellular metabolism.Nitrogen and sulfur metabolism.Sulfur metabolism.Sulfate assimilation	467	100	1	467	1	467	467	100	100	100	0		2.02998	948	0
VIT_10s0116g00820	gi|359483383|ref|XP_002265831.2|	cluster_7			-1.155	5e-06	-1.584	1e-06	-2.188	0	-1.225	3e-06	-1.117	4e-06	Adenosine/AMP deaminase	PREDICTED: adenosine deaminase-like protein [Vitis vinifera]	Metabolism.Primary metabolism.Nucleobase	355	100	1	355	5	359	359	98.9	100	100	0		1.99155	707	0
VIT_11s0149g00040	gi|359484753|ref|XP_002264815.2|	cluster_3									-1.049	0.001064			Adenylate kinase	PREDICTED: uncharacterized protein LOC100256872 [Vitis vinifera]	Metabolism.Primary metabolism.Nucleobase	597	100	1	597	1	597	597	100	100	100	0		1.98827	1187	0
VIT_08s0007g07370	gi|225441611|ref|XP_002276818.1|	cluster_2											1.077	0	Adenylyl-sulfate kinase	PREDICTED: adenylyl-sulfate kinase 1, chloroplastic [Vitis vinifera]		207	100	1	207	1	207	207	100	100	100	0		2.0628	427	1e-120
VIT_09s0002g02210	gi|225442275|ref|XP_002275841.1|	cluster_5	1.409	0.000207											Adhesion of calyx edges (ACE)	PREDICTED: protein HOTHEAD-like [Vitis vinifera]	Unclear	566	95.4	28	593	19	584	584	96.9	100	100	0		2.01943	1143	0
VIT_03s0017g01400	gi|225462847|ref|XP_002271223.1|	cluster_3	1.077	0.038417	1.607	0.001267	-2.043	0.000423			-1.205	0.014903			Adhesive/proline-rich protein	PREDICTED: uncharacterized protein LOC100266732 [Vitis vinifera]	Metabolism.Primary metabolism.Carbohydrate metabolism.Monosaccharide metabolism.Nucleotide sugar metabolism	78	100	1	78	1	78	78	100	100	100	0		2.32051	181	9e-47
VIT_03s0038g04570	gi|225428422|ref|XP_002283855.1|	cluster_4			-1.69	3e-06							-1.505	7e-06	ADP-glucose pyrophosphorylase large subunit 1	PREDICTED: glucose-1-phosphate adenylyltransferase large subunit 1 [Vitis vinifera]	Metabolism.Primary metabolism.Carbohydrate metabolism.Polysaccharide metabolism.Starch and sucrose metabolism	527	100	1	527	1	527	527	100	100	100	0		2.02087	1065	0
VIT_01s0010g01350		cluster_8			1.083	1.9e-05			1.062	0.000115					ADP-glucose pyrophosphorylase large subunit CagpL2		Metabolism.Primary metabolism.Carbohydrate metabolism.Polysaccharide metabolism.Starch and sucrose metabolism
VIT_18s0001g12840	gi|225458219|ref|XP_002281223.1|	cluster_8	1.237	1e-06	1.365	0									ADP-glucose pyrophosphorylase large subunit CagpL2	PREDICTED: glucose-1-phosphate adenylyltransferase large subunit 2, chloroplastic/amyloplastic [Vitis vinifera]	Metabolism.Primary metabolism.Carbohydrate metabolism.Polysaccharide metabolism.Starch and sucrose metabolism	524	100	1	524	1	524	524	100	100	100	0		2.02481	1061	0
VIT_04s0023g01820	gi|225430752|ref|XP_002267002.1|	cluster_8											1.112	0	ADP-ribosylation factor	PREDICTED: probable ADP-ribosylation factor At2g18390 [Vitis vinifera]	Cellular process.Cellular transport.Protein trafficking.Vesicle-mediated trafficking	185	100	1	185	1	185	185	100	100	100	0		2	370	1e-103
VIT_07s0129g01090	gi|225438827|ref|XP_002278476.1|	cluster_8											1.252	0.000101	ADP-ribosylation factor	PREDICTED: ADP-ribosylation factor 1 [Vitis vinifera]	Cellular process.Cellular transport.Protein trafficking.Vesicle-mediated trafficking	152	76.8	1	152	1	152	182	83.5	100	100	0		1.98026	301	2e-82
VIT_04s0008g04430		cluster_7							-1.124	4.3e-05	-1.035	3e-05	-1.155	3e-06	ADP-ribosylation factor GTPase activating protein		Cellular process.Cellular transport.Protein trafficking.Vesicle-mediated trafficking
VIT_10s0003g03950	gi|359483898|ref|XP_002271644.2|	cluster_8							1.42	6e-06	1.301	4e-06	2.36	0	AERO1 (arabidopsis endoplasmic reticulum oxidoreductins 1)	PREDICTED: endoplasmic oxidoreductin-1-like [Vitis vinifera]	Unknown	487	100	1	487	1	487	487	100	100	100	0		2.0883	1017	0
VIT_19s0027g00090	gi|359494587|ref|XP_002270705.2|	cluster_4							1.333	0.000844					AERO1 (arabidopsis endoplasmic reticulum oxidoreductins 1)	PREDICTED: endoplasmic oxidoreductin-1-like [Vitis vinifera]	Unknown	468	97.1	1	468	1	468	566	82.7	100	100	0		2.09188	979	0
VIT_17s0000g03840	gi|225455908|ref|XP_002276388.1|	cluster_5					1.058	0.011906							Agenet domain-containing protein	PREDICTED: uncharacterized protein LOC100245724 [Vitis vinifera]	Unknown	203	100	1	203	1	203	203	100	100	100	0		1.9803	402	1e-113
VIT_08s0007g06710	gi|225441489|ref|XP_002280154.1|	cluster_8			1.635	0	1.398	0	1.64	0	1.768	0	1.524	0	Aha1 domain-containing protein	PREDICTED: activator of 90 kDa heat shock protein ATPase homolog 1 isoform 1 [Vitis vinifera]	Unknown	347	100	1	347	1	347	347	100	100	100	0		2.01729	700	0
VIT_08s0058g00930	gi|225439615|ref|XP_002267787.1|	cluster_7			-2.099	4.6e-05	-1.229	0.018762	-1.542	0.004017	-1.138	0.01741			Alanine--glyoxylate aminotransferase 2 3	PREDICTED: alanine--glyoxylate aminotransferase 2 homolog 2, mitochondrial [Vitis vinifera]		477	100	1	477	1	477	477	100	100	100	0		2.03145	969	0
VIT_14s0030g01030	gi|359487940|ref|XP_003633680.1|	cluster_2							1.121	0.000885	1.095	0.000374	1.285	2.4e-05	Alcohol dehydrogenase	PREDICTED: LOW QUALITY PROTEIN: quinone oxidoreductase-like protein At1g23740, chloroplastic-like [Vitis vinifera]	Metabolism.Primary metabolism.Carbohydrate metabolism.Glycolysis Gluconeogenesis	88	78.6	25	112	4	91	213	41.3	86.4	87.5	0		1.69318	149	3e-37
VIT_14s0068g01760	gi|225451491|ref|XP_002271350.1|	cluster_8			1.232	0.000256			1.3	0.000552	1.502	3e-05	2	0	Alcohol dehydrogenase	PREDICTED: 7-alpha-hydroxysteroid dehydrogenase [Vitis vinifera]	Metabolism.Primary metabolism.Carbohydrate metabolism.Glycolysis Gluconeogenesis	266	100	1	266	1	266	266	100	100	100	0		1.96617	523	1e-149
VIT_18s0001g06360	gi|359492460|ref|XP_002285748.2|	cluster_3			-1.295	3.2e-05									Alcohol dehydrogenase	PREDICTED: alcohol dehydrogenase-like 1 [Vitis vinifera]	Metabolism.Primary metabolism.Carbohydrate metabolism.Glycolysis Gluconeogenesis	387	100	1	387	22	408	408	94.9	100	100	0		2.03101	786	0
VIT_18s0001g15410	gi|225457787|ref|XP_002265158.1|	cluster_2			1.13	0			1.665	0			1.295	0	Alcohol dehydrogenase 1	PREDICTED: alcohol dehydrogenase 1 [Vitis vinifera]	Metabolism.Primary metabolism.Carbohydrate metabolism.Glycolysis Gluconeogenesis	380	100	1	380	1	380	380	100	100	100	0		2.05	779	0
VIT_04s0044g01120	gi|225431501|ref|XP_002281334.1|	cluster_8			1.474	0			1.293	1.2e-05			1.015	2.6e-05	Alcohol dehydrogenase 2 [Vitis vinifera]	PREDICTED: alcohol dehydrogenase 1 [Vitis vinifera]	Metabolism.Primary metabolism.Carbohydrate metabolism.Glycolysis Gluconeogenesis	215	36.4	1	215	1	215	380	56.6	95.8	97.7	0		1.9814	426	1e-119
VIT_04s0044g01130	gi|359477028|ref|XP_002281349.2|	cluster_8			1.615	0			1.304	1e-06					Alcohol dehydrogenase 2 [Vitis vinifera]	PREDICTED: alcohol dehydrogenase 1 [Vitis vinifera]	Metabolism.Primary metabolism.Carbohydrate metabolism.Glycolysis Gluconeogenesis	380	100	1	380	36	415	415	91.6	100	100	0		2.04211	776	0
VIT_04s0044g01110	gi|225431505|ref|XP_002281299.1|	cluster_8			1.399	0			1.27	1e-06					Alcohol dehydrogenase 6	PREDICTED: alcohol dehydrogenase 1 [Vitis vinifera]	Metabolism.Primary metabolism.Carbohydrate metabolism.Glycolysis Gluconeogenesis	380	100	1	380	1	380	380	100	100	100	0		2.03421	773	0
VIT_02s0087g00630	gi|225427625|ref|XP_002269629.1|	cluster_8									-1.436	0			Alcohol oxidase	PREDICTED: long-chain-alcohol oxidase FAO4A-like [Vitis vinifera]	Metabolism.Cellular metabolism.Methane metabolism	793	100	1	793	1	793	793	100	100	100	0		2.02648	1607	0
VIT_04s0023g02810	gi|225431229|ref|XP_002273358.1|	cluster_8							1.426	1.8e-05			2.043	0	Aldehyde dehydrogenase 3B1	PREDICTED: aldehyde dehydrogenase family 3 member F1 [Vitis vinifera]	Metabolism.Primary metabolism.Carbohydrate metabolism.Glycolysis Gluconeogenesis	485	98.4	9	493	1	485	485	100	100	100	0		1.98969	965	0
VIT_05s0077g01310	gi|359477226|ref|XP_002276059.2|	cluster_3			-1.228	0.008174									Aldo-keto reductase	PREDICTED: uncharacterized protein C757.02c-like [Vitis vinifera]	Metabolism.Primary metabolism.Carbohydrate metabolism.Monosaccharide metabolism.Pentose glucuronate interconversion	374	98.7	6	379	97	470	470	79.6	99.2	99.7	0		2.04278	764	0
VIT_05s0062g01010	gi|225433676|ref|XP_002266277.1|	cluster_8					-1.102	0.000512							Aldo/keto reductase AKR	PREDICTED: auxin-induced protein PCNT115 [Vitis vinifera]	Metabolism.Primary metabolism.Carbohydrate metabolism.Monosaccharide metabolism.Pentose glucuronate interconversion	316	100	1	316	26	341	341	92.7	100	100	0		2.01266	636	0
VIT_08s0007g07480	gi|359482119|ref|XP_002276941.2|	cluster_1	-1.173	0.000193	-1.88	0			-1.861	1e-06	-1.014	0.000453	-1.239	1.8e-05	Aldose 1-epimerase	PREDICTED: uncharacterized protein LOC100267590 [Vitis vinifera]	Metabolism.Primary metabolism.Carbohydrate metabolism.Glycolysis Gluconeogenesis	306	100	1	306	81	386	386	79.3	100	100	0		2.00327	613	1e-176
VIT_19s0014g02450	gi|225461494|ref|XP_002282547.1|	cluster_8					-1.477	6e-05							ALF5 (Aberrant lateral root formation 5)	PREDICTED: MATE efflux family protein ALF5 [Vitis vinifera]	Transport overview.Electrochemical Potential-driven Transporters.Porters.Multidrug/Oligosaccharidyl-lipid/Polysaccharide Flippase.Multi Antimicrobial Extrusion	487	100	1	487	1	487	487	100	100	100	0		1.98357	966	0
VIT_18s0001g11630	gi|225458434|ref|XP_002283780.1|	cluster_7					-1.323	0.000314			-1.137	0.000464			Allene oxide synthase	PREDICTED: allene oxide synthase, chloroplastic [Vitis vinifera]	Metabolism.Primary metabolism.Lipid metabolism.Fatty acid metabolism.Alpha-linolenic acid metabolism	520	100	1	520	1	520	520	100	100	100	0		2.00385	1042	0
VIT_00s0207g00140	gi|225468755|ref|XP_002274634.1|	cluster_5	1.136	0.004079			1.106	0.007057							Allergen V5/Tpx-1	PREDICTED: uncharacterized protein LOC100255767 [Vitis vinifera]	Unknown	163	100	1	163	1	163	163	100	98.8	99.4	0		1.9816	323	3e-89
VIT_02s0012g00610	gi|225427308|ref|XP_002282023.1|	cluster_8	1.159	0.022295											Allyl alcohol dehydrogenase	PREDICTED: uncharacterized protein LOC100253981 [Vitis vinifera]	Unclear	97	100	1	97	1	97	97	100	100	100	0		2.13402	207	7e-55
VIT_11s0016g05230	gi|225445486|ref|XP_002285167.1|	cluster_1			-1.302	0.000104									Allyl alcohol dehydrogenase	PREDICTED: NADP-dependent alkenal double bond reductase P1 [Vitis vinifera]	Unclear	346	100	1	346	1	346	346	100	100	100	0		2.00867	695	0
VIT_11s0052g00420	gi|359485040|ref|XP_003633205.1|	cluster_3			-1.288	1.3e-05									Allyl alcohol dehydrogenase	PREDICTED: LOW QUALITY PROTEIN: NADP-dependent alkenal double bond reductase P2-like [Vitis vinifera]	Unclear	339	99.4	1	339	1	339	347	97.7	100	100	0		2.00295	679	0
VIT_13s0019g01190	gi|359495060|ref|XP_003634906.1|	cluster_5			1.262	0.000213									Alpha galactosidase	PREDICTED: uncharacterized protein LOC100852743 [Vitis vinifera]	Metabolism.Primary metabolism.Carbohydrate metabolism.Monosaccharide metabolism.Galactose metabolism	367	100	1	367	1	367	367	100	100	100	0		2.13351	783	0
VIT_00s0800g00010	gi|359497312|ref|XP_003635482.1|	cluster_4			-1.295	3.5e-05			-2.497	0			-1.371	9e-06	Alpha-1	PREDICTED: uncharacterized protein At4g19900-like [Vitis vinifera]		451	100	1	451	1	451	451	100	100	100	0		2.03104	916	0
VIT_01s0011g00730	gi|359472806|ref|XP_002274575.2|	cluster_4											-1.17	3.1e-05	Alpha-1	PREDICTED: alpha-1,4 glucan phosphorylase L-2 isozyme, chloroplastic/amyloplastic-like [Vitis vinifera]		981	100	1	981	32	1012	1012	96.9	100	100	0		2.02446	1986	0
VIT_14s0083g01100	gi|225451806|ref|XP_002281356.1|	cluster_3									-1.257	2e-06			Alpha-1	PREDICTED: alpha-1,4-glucan-protein synthase [UDP-forming] 2 [Vitis vinifera]		359	100	1	359	1	359	359	100	100	100	0		2.11142	758	0
VIT_03s0063g00410	gi|225428808|ref|XP_002282184.1|	cluster_5			1.978	0.000441							1.404	0.005797	Alpha-amylase	PREDICTED: alpha-amylase [Vitis vinifera]	Metabolism.Primary metabolism.Carbohydrate metabolism.Polysaccharide metabolism.Starch and sucrose metabolism	181	98.9	2	182	128	308	425	42.6	98.3	100	0		2.1326	386	1e-108
VIT_03s0063g00400	gi|225428810|ref|XP_002285213.1|	cluster_3					-2.239	0.000265			-1.308	0.011498			Alpha-amylase / 1	PREDICTED: alpha-amylase [Vitis vinifera]		424	100	1	424	1	424	424	100	100	100	0		2.08962	886	0
VIT_00s0270g00120	gi|359496204|ref|XP_002265535.2|	cluster_7							-2.216	0.006873					Alpha-amylase/subtilisin inhibitor	PREDICTED: alpha-amylase/subtilisin inhibitor-like [Vitis vinifera]	Metabolism.Primary metabolism.Carbohydrate metabolism.Polysaccharide metabolism.Starch and sucrose metabolism.Starch biosynthesis catabolism.Starch catabolism inhibitor	195	100	1	195	1	195	195	100	100	100	0		2.04615	399	1e-112
VIT_17s0119g00120	gi|225462634|ref|XP_002265965.1|	cluster_5			1.052	0.000101									Alpha-amylase/subtilisin inhibitor	PREDICTED: miraculin [Vitis vinifera]	Metabolism.Primary metabolism.Carbohydrate metabolism.Polysaccharide metabolism.Starch and sucrose metabolism.Starch biosynthesis catabolism.Starch catabolism inhibitor	205	100	1	205	1	205	205	100	100	100	0		2.0439	419	1e-118
VIT_14s0108g01020	gi|225452857|ref|XP_002283741.1|	cluster_7							-1.057	0.00149					Alpha-expansin 1 precursor	PREDICTED: expansin-A1 [Vitis vinifera]	Signaling.Hormone Signaling.Auxin Signaling.Auxin-mediated Signaling pathway	240	100	1	240	1	240	240	100	100	100	0		2.13333	512	1e-146
VIT_06s0004g00070	gi|359478822|ref|XP_002285773.2|	cluster_8			1.059	0.001518									Alpha-expansin 10 precursor	PREDICTED: uncharacterized protein LOC100267326 [Vitis vinifera]	Signaling.Hormone Signaling.Auxin Signaling.Auxin-mediated Signaling pathway	247	100	1	247	311	557	557	44.3	100	100	0		2.12955	526	1e-150
VIT_19s0014g02910	gi|225461409|ref|XP_002282241.1|	cluster_5			1.208	0.000144									Alpha-expansin 12 precursor	PREDICTED: expansin-A12-like [Vitis vinifera]	Signaling.Hormone Signaling.Auxin Signaling.Auxin-mediated Signaling pathway	257	100	1	257	8	264	264	97.3	100	100	0		2.15564	554	1e-158
VIT_17s0000g06360	gi|225457387|ref|XP_002284858.1|	cluster_8					-2.754	0	-1.216	2.5e-05	-1.517	0			Alpha-expansin 3	PREDICTED: expansin-A1 isoform 1 [Vitis vinifera]	Signaling.Hormone Signaling.Auxin Signaling.Auxin-mediated Signaling pathway	248	100	1	248	1	248	248	100	100	100	0		2.11694	525	1e-150
VIT_06s0004g04860	gi|225434923|ref|XP_002283530.1|	cluster_3					-1.669	2e-06	-1.136	0.00018					Alpha-expansin 6 precursor	PREDICTED: expansin-A4 [Vitis vinifera]	Signaling.Hormone Signaling.Auxin Signaling.Auxin-mediated Signaling pathway	258	93.1	1	258	1	258	258	100	100	100	0		2.10853	544	1e-155
VIT_05s0062g00900	gi|225433656|ref|XP_002265211.1|	cluster_4					1.021	8.6e-05							Alpha-glucan water dikinase isoform 3	PREDICTED: phosphoglucan, water dikinase, chloroplastic-like [Vitis vinifera]		263	95.6	1	263	1	263	1188	22.1	100	100	0		2.05323	540	1e-154
VIT_01s0011g03450	gi|225423961|ref|XP_002282429.1|	cluster_5							-1.041	0.000457					Alpha-glucosidase	PREDICTED: alpha-xylosidase isoform 1 [Vitis vinifera]	Metabolism.Primary metabolism.Carbohydrate metabolism.Monosaccharide metabolism.Galactose metabolism	924	100	1	924	1	924	924	100	100	100	0		2.08117	1923	0
VIT_08s0032g00890	gi|359481045|ref|XP_002268626.2|	cluster_5			1.264	1.9e-05									Alpha-L-arabinosidase	PREDICTED: beta-xylosidase/alpha-L-arabinofuranosidase 2-like [Vitis vinifera]	Metabolism.Primary metabolism.Carbohydrate metabolism.Monosaccharide metabolism.Nucleotide sugar metabolism	774	100	1	774	1	774	774	100	100	100	0		2.02584	1568	0
VIT_12s0055g01180	gi|359485890|ref|XP_002264183.2|	cluster_5	1.203	0.001671	1.454	9.8e-05									Alpha-L-arabinosidase	PREDICTED: beta-xylosidase/alpha-L-arabinofuranosidase 2-like [Vitis vinifera]	Metabolism.Primary metabolism.Carbohydrate metabolism.Monosaccharide metabolism.Nucleotide sugar metabolism	333	100	1	333	442	774	774	43	98.5	99.1	0		1.997	665	0
VIT_15s0046g01450	gi|225454430|ref|XP_002276525.1|	cluster_7							-1.119	0.000195					Alpha-L-fucosidase	PREDICTED: GDSL esterase/lipase At4g01130 [Vitis vinifera]	Metabolism.Primary metabolism.Carbohydrate metabolism.Oligosaccharide metabolism.N-Glycan metabolism.N-Glycan catabolism	391	100	1	391	1	383	383	100	98	98	8		1.97954	774	0
VIT_16s0022g02170	gi|359490230|ref|XP_002270674.2|	cluster_3			-1.441	0.001152									Alpha-L-fucosidase	PREDICTED: alpha-L-fucosidase 1-like [Vitis vinifera]	Metabolism.Primary metabolism.Carbohydrate metabolism.Oligosaccharide metabolism.N-Glycan metabolism.N-Glycan catabolism	481	50	13	493	43	523	525	91.6	99.2	99.6	0		2.07277	997	0
VIT_07s0005g02040	gi|225437673|ref|XP_002279341.1|	cluster_5			1.357	0.001266									Alpha-L-fucosidase 2 precursor	PREDICTED: GDSL esterase/lipase LIP-4 [Vitis vinifera]	Metabolism.Primary metabolism.Carbohydrate metabolism.Oligosaccharide metabolism.N-Glycan metabolism.N-Glycan catabolism	327	100	1	327	43	369	369	88.6	100	100	0		2.08257	681	0
VIT_14s0128g00060	gi|359487772|ref|XP_003633649.1|	cluster_8			-1.098	0.001178									Alpha-L-fucosidase 2 precursor	PREDICTED: LOW QUALITY PROTEIN: GDSL esterase/lipase At1g54790-like [Vitis vinifera]	Metabolism.Primary metabolism.Carbohydrate metabolism.Oligosaccharide metabolism.N-Glycan metabolism.N-Glycan catabolism	119	100	1	119	249	367	380	31.3	100	100	0		2.10084	250	1e-67
VIT_14s0128g00520	gi|225450954|ref|XP_002284695.1|	cluster_7									-1.018	0.015104			Alpha-L-fucosidase 2 precursor	PREDICTED: esterase [Vitis vinifera]	Metabolism.Primary metabolism.Carbohydrate metabolism.Oligosaccharide metabolism.N-Glycan metabolism.N-Glycan catabolism	390	100	1	390	1	390	390	100	100	100	0		2.0641	805	0
VIT_10s0003g03280	gi|225444543|ref|XP_002275664.1|	cluster_8									-1.029	0			Alpha-mannosidase	PREDICTED: mannosyl-oligosaccharide 1,2-alpha-mannosidase MNS3-like [Vitis vinifera]	Metabolism.Primary metabolism.Carbohydrate metabolism.Oligosaccharide metabolism.N-Glycan metabolism.N-Glycan biosynthesis	639	100	1	639	1	639	639	100	100	100	0		2.0266	1295	0
VIT_08s0058g00820	gi|225439602|ref|XP_002266242.1|	cluster_8											1.026	2e-06	ALPHA-SNAP2 (alpha-soluble nsf attachment protein)	PREDICTED: alpha-soluble NSF attachment protein [Vitis vinifera]	Cellular process.Cellular transport.Protein trafficking.Vesicle-mediated trafficking.SNARE interactions in vesicular transport	289	100	1	289	1	289	289	100	100	100	0		1.97578	571	1e-163
VIT_02s0033g01380	gi|225427480|ref|XP_002262982.1|	cluster_5							-1.981	0.035345					Alternative oxidase 1D	PREDICTED: alternative oxidase 3, mitochondrial [Vitis vinifera]	Signaling.Hormone Signaling.ABA Signaling.ABA-mediated Signaling pathway	322	100	1	322	1	322	322	100	100	100	0		2.09317	674	0
VIT_08s0040g02900	gi|225439809|ref|XP_002274040.1|	cluster_3	-1.393	1.4e-05	-1.73	0	-1.499	1.2e-05			-1.881	0			Aluminum sensitive 3	PREDICTED: protein ALUMINUM SENSITIVE 3 [Vitis vinifera]	Transport overview.Macromolecule transport.Multidrug transport.Multidrug ABC transport	264	100	1	264	1	264	264	100	100	100	0		1.92424	508	1e-144
VIT_17s0000g03850	gi|225455906|ref|XP_002275995.1|	cluster_8									-1.071	0			Aluminum-activated malate transporter 9	PREDICTED: aluminum-activated malate transporter 9-like [Vitis vinifera]	Transport overview.Electrochemical Potential-driven Transporters.Porters.Aromatic Acid Exporter	588	100	1	588	1	588	588	100	100	100	0		2.0034	1178	0
VIT_04s0043g00220	gi|225430586|ref|XP_002264892.1|	cluster_8							-1.035	1.9e-05					Amine oxidase	PREDICTED: probable polyamine oxidase 4 [Vitis vinifera]	Metabolism.Primary metabolism.Amino acid metabolism.Arginine and proline metabolism.Urea cycle	490	100	1	490	1	490	490	100	100	100	0		2.02245	991	0
VIT_11s0016g02180	gi|225444916|ref|XP_002279603.1|	cluster_3	-1.749	0.000343	-2.805	0	-1.293	0.007248	-1.623	0.001123	-1.047	0.016107			Amine oxidase	PREDICTED: probable polyamine oxidase 5-like [Vitis vinifera]	Metabolism.Primary metabolism.Amino acid metabolism.Arginine and proline metabolism.Urea cycle	562	100	1	519	1	548	548	100	89.7	89.9	57		1.75267	985	0
VIT_13s0019g00740	gi|225449577|ref|XP_002283917.1|	cluster_3			-1.458	0									Amino acid binding protein	PREDICTED: uncharacterized protein LOC100256399 [Vitis vinifera]	Unclear	412	100	1	412	1	412	412	100	100	100	0		2.05097	845	0
VIT_13s0019g05100	gi|225448928|ref|XP_002271915.1|	cluster_4											-1.063	0.000173	Amino acid binding protein	PREDICTED: uncharacterized protein LOC100259822 [Vitis vinifera]	Unclear	416	100	1	416	1	416	416	100	100	100	0		2.05529	855	0
VIT_02s0025g01230	gi|225426008|ref|XP_002273161.1|	cluster_3									-1.101	6.2e-05			Amino acid permease	PREDICTED: lysine histidine transporter 1 [Vitis vinifera]	Transport overview.Electrochemical Potential-driven Transporters.Porters.Amino Acid/Auxin Permease	455	100	1	455	1	455	455	100	100	100	0		1.9956	908	0
VIT_05s0062g01150	gi|225433700|ref|XP_002266204.1|	cluster_6	1.1	0.035187											Amino acid permease	PREDICTED: vacuolar amino acid transporter 1 [Vitis vinifera]	Transport overview.Electrochemical Potential-driven Transporters.Porters.Amino Acid/Auxin Permease	434	100	1	434	1	434	434	100	100	100	0		1.95392	848	0
VIT_06s0004g00790	gi|225435718|ref|XP_002283531.1|	cluster_7											-1.311	0	Amino acid permease	PREDICTED: uncharacterized transporter lpg1691-like [Vitis vinifera]	Transport overview.Electrochemical Potential-driven Transporters.Porters.Amino Acid/Auxin Permease	475	100	1	475	1	475	475	100	100	100	0		2.02947	964	0
VIT_06s0061g00570	gi|225436478|ref|XP_002273168.1|	cluster_3											-1.043	4.1e-05	Amino acid permease	PREDICTED: vacuolar amino acid transporter 1-like [Vitis vinifera]	Transport overview.Electrochemical Potential-driven Transporters.Porters.Amino Acid/Auxin Permease	238	92.6	1	238	1	238	384	62	100	100	0		2.02941	483	1e-137
VIT_14s0108g00690	gi|359488998|ref|XP_003633855.1|	cluster_3											-1.516	0.001177	Amino acid permease	PREDICTED: vacuolar amino acid transporter 1-like [Vitis vinifera]	Transport overview.Electrochemical Potential-driven Transporters.Porters.Amino Acid/Auxin Permease	417	100	1	417	1	417	417	100	100	100	0		1.98321	827	0
VIT_18s0001g08570	gi|225458918|ref|XP_002285488.1|	cluster_4			1.441	0	1.019	3e-06	1.174	0	1.04	0			Amino acid permease	PREDICTED: sodium-coupled neutral amino acid transporter 3 [Vitis vinifera]	Transport overview.Electrochemical Potential-driven Transporters.Porters.Amino Acid/Auxin Permease	449	100	1	449	1	449	449	100	100	100	0		1.94655	874	0
VIT_04s0008g00280	gi|225429375|ref|XP_002277980.1|	cluster_7											-1.245	0.024519	Amino acid permease 1	PREDICTED: amino acid permease 1 [Vitis vinifera]	Transport overview.Electrochemical Potential-driven Transporters.Porters.Amino Acid/Auxin Permease	479	100	1	479	1	479	479	100	100	100	0		2.01253	964	0
VIT_10s0116g01380	gi|359494878|ref|XP_003634860.1|	cluster_4											1.171	1.5e-05	Amino acid permease 2	PREDICTED: LOW QUALITY PROTEIN: amino acid permease 2-like [Vitis vinifera]	Transport overview.Electrochemical Potential-driven Transporters.Porters.Amino Acid/Auxin Permease	427	90.9	42	453	64	490	490	87.1	96.5	96.5	15		1.92974	824	0
VIT_03s0038g02290	gi|225428003|ref|XP_002278086.1|	cluster_3					-1.237	0.020447			-1.043	0.033455			Amino acid permease 3	PREDICTED: amino acid permease 2 [Vitis vinifera]	Transport overview.Electrochemical Potential-driven Transporters.Porters.Amino Acid/Auxin Permease	512	100	1	512	1	512	512	100	100	100	0		2.0332	1041	0
VIT_00s0188g00140	gi|359495579|ref|XP_003635029.1|	cluster_4											1.024	2.6e-05	Amino acid permease 4	PREDICTED: LOW QUALITY PROTEIN: amino acid permease 2-like [Vitis vinifera]	Transport overview.Electrochemical Potential-driven Transporters.Porters.Amino Acid/Auxin Permease	82	100	1	82	402	483	483	17	100	100	0		2.07317	170	1e-43
VIT_04s0043g00660	gi|359473071|ref|XP_002276088.2|	cluster_4					1.276	0.020663							Aminoimidazolecarboximide ribonucleotide transformylase	PREDICTED: bifunctional purine biosynthesis protein PurH-like [Vitis vinifera]	Metabolism.Primary metabolism.Nucleobase	64	70.3	1	64	137	200	604	10.6	93.8	93.8	0		1.9375	124	7e-30
VIT_00s0188g00050		cluster_4					1.305	0.004299							Aminopeptidase		Metabolism.Primary metabolism.Protein metabolism and modification.Proteolysis.Peptidase-mediated proteolysis
VIT_04s0044g01160	gi|359477026|ref|XP_002274815.2|	cluster_8							1.895	0.002442	3.057	3e-06	5.156	0	Aminotransferase	PREDICTED: probable cysteine desulfurase-like [Vitis vinifera]		415	100	1	415	1	415	415	100	100	100	0		2.0241	840	0
VIT_04s0044g01170	gi|359477024|ref|XP_002274757.2|	cluster_8											1.579	0	Aminotransferase	PREDICTED: probable cysteine desulfurase-like [Vitis vinifera]		649	100	1	649	1	636	636	100	97.8	98	13		1.97381	1281	0
VIT_05s0077g00030	gi|225433318|ref|XP_002285558.1|	cluster_7							-1.504	8.2e-05			-1.196	0.000142	Ammonium transporter 1	PREDICTED: ammonium transporter 1 member 1 [Vitis vinifera]		502	100	1	502	1	502	502	100	100	100	0		2.03785	1023	0
VIT_06s0004g06520	gi|225434604|ref|XP_002278495.1|	cluster_7							-1.271	0.001018					Ammonium transporter 1	PREDICTED: ammonium transporter 1 member 3 [Vitis vinifera]		465	100	1	465	1	465	465	100	100	100	0		2.05591	956	0
VIT_04s0043g00370	gi|359476543|ref|XP_002266576.2|	cluster_3	-1.275	0.010846	-1.32	0.004925									Ammonium transporter 1;2	PREDICTED: ammonium transporter 1 member 2-like [Vitis vinifera]	Transport overview.Channels and pores.a-Type channels.Ammonia Channel Transporter	512	100	1	512	1	512	512	100	100	100	0		2.05078	1050	0
VIT_08s0058g00140	gi|225439499|ref|XP_002271004.1|	cluster_7			-1.988	0			-2.54	0	-1.2	2.9e-05	-2.543	0	Ammonium transporter 2	PREDICTED: ammonium transporter 3 member 3 [Vitis vinifera]	Transport overview.Channels and pores.a-Type channels.Ammonia Channel Transporter	476	100	1	476	1	476	476	100	100	100	0		2.03151	967	0
VIT_08s0058g00150	gi|359481291|ref|XP_002268830.2|	cluster_7							-1.455	0.00193					Ammonium transporter 2	PREDICTED: ammonium transporter 2-like [Vitis vinifera]	Transport overview.Channels and pores.a-Type channels.Ammonia Channel Transporter	477	100	1	477	1	450	450	100	94.3	94.3	27		1.84067	878	0
VIT_13s0067g01210	gi|359486497|ref|XP_002272442.2|	cluster_7											-1.097	0	Anaphase-promoting complex component APC1	PREDICTED: anaphase-promoting complex subunit 1-like [Vitis vinifera]	Metabolism.Primary metabolism.Protein metabolism and modification.Proteolysis.cytoplasmic and nuclear protein degradation.Ubiquitin-mediated proteolysis	280	30.3	37	316	911	1190	1716	16.3	99.6	100	0		1.98214	555	1e-158
VIT_18s0075g00060		cluster_4					1.342	0.00138	2.254	3e-06	1.412	0.000269	1.174	0.000843	Anaphase-promoting complex component APC1		Metabolism.Primary metabolism.Protein metabolism and modification.Proteolysis.cytoplasmic and nuclear protein degradation.Ubiquitin-mediated proteolysis
VIT_19s0014g01170	gi|225461701|ref|XP_002283201.1|	cluster_7											-1.031	1e-06	Anaphase-promoting complex component APC6	PREDICTED: anaphase-promoting complex subunit 6 [Vitis vinifera]	Metabolism.Primary metabolism.Protein metabolism and modification.Proteolysis.cytoplasmic and nuclear protein degradation.Ubiquitin-mediated proteolysis	545	99.6	3	547	1	545	545	100	100	100	0		2.06422	1125	0
VIT_01s0010g01920	gi|359473533|ref|XP_002269425.2|	cluster_8											1.033	0.000129	Anionic peroxidase	PREDICTED: LOW QUALITY PROTEIN: lignin-forming anionic peroxidase-like [Vitis vinifera]	Metabolism.Primary metabolism.Amino acid metabolism.Aromatic amino acid metabolism.Phenylalanine metabolism.Phenylalanine biosynthesis	173	98.3	3	175	39	211	297	58.2	99.4	100	0		2	346	4e-96
VIT_05s0029g01430	gi|359477893|ref|XP_002271294.2|	cluster_3			-1.783	0.001856									Ankyrin	PREDICTED: ankyrin repeat-containing protein At3g12360-like [Vitis vinifera]	Transport overview.Accessory factors involved in transport.Auxiliary transport proteins.Ankyrin	83	10.8	6	88	448	530	617	13.5	85.5	94	0		1.6506	137	2e-32
VIT_06s0004g03980	gi|359478657|ref|XP_002284522.2|	cluster_8			-1.36	7e-06			-1.404	2.6e-05					Ankyrin	PREDICTED: ankyrin repeat-containing protein At5g02620-like [Vitis vinifera]	Transport overview.Accessory factors involved in transport.Auxiliary transport proteins.Ankyrin	542	100	1	542	1	542	542	100	100	100	0		1.92804	1045	0
VIT_14s0171g00210	gi|359488597|ref|XP_002270424.2|	cluster_5	1.014	0.00293	1.237	0.000185			1.264	0.00057					Ankyrin	PREDICTED: ankyrin repeat domain-containing protein 17-like [Vitis vinifera]	Transport overview.Accessory factors involved in transport.Auxiliary transport proteins.Ankyrin	829	100	1	829	1	829	829	100	100	100	0		1.98673	1647	0
VIT_15s0024g00730	gi|359489101|ref|XP_003633874.1|	cluster_2											1.382	0	Ankyrin	PREDICTED: uncharacterized protein LOC100267645 [Vitis vinifera]	Transport overview.Accessory factors involved in transport.Auxiliary transport proteins.Ankyrin	664	100	1	664	1	654	654	100	92.9	94.1	10		1.85392	1231	0
VIT_05s0094g01080	gi|225434181|ref|XP_002279175.1|	cluster_3	-1.045	0.000761	-1.162	9.7e-05	-1.074	0.000932							Ankyrin protein kinase	PREDICTED: dual specificity protein kinase shkC-like [Vitis vinifera]	Transport overview.Accessory factors involved in transport.Auxiliary transport proteins.Ankyrin	472	100	1	472	1	472	472	100	100	100	0		2.00847	948	0
VIT_05s0124g00530		cluster_3					-1.106	0							Ankyrin protein kinase		Diverse functions.Gene family with diverse functions.Ankyrin domain family
VIT_15s0046g02840		cluster_3											-1.285	3.7e-05	Ankyrin protein kinase		Diverse functions.Gene family with diverse functions.Ankyrin domain family
VIT_04s0008g03530	gi|359476356|ref|XP_003631824.1|	cluster_7							-1.148	0.037457					Ankyrin repeat	PREDICTED: ankyrin repeat-containing protein At5g02620-like [Vitis vinifera]	Transport overview.Accessory factors involved in transport.Auxiliary transport proteins.Ankyrin	601	100	1	581	1	601	601	100	96.7	96.7	20		1.91015	1148	0
VIT_04s0008g03840	gi|225430027|ref|XP_002281561.1|	cluster_1			-1.004	2.5e-05			-1.124	3.2e-05					Ankyrin repeat	PREDICTED: ankyrin repeat-containing protein At3g12360 [Vitis vinifera]	Transport overview.Accessory factors involved in transport.Auxiliary transport proteins.Ankyrin	595	100	1	595	1	595	595	100	100	100	0		1.99664	1188	0
VIT_05s0029g01420	gi|359477893|ref|XP_002271294.2|	cluster_7			-1.553	0									Ankyrin repeat	PREDICTED: ankyrin repeat-containing protein At3g12360-like [Vitis vinifera]	Transport overview.Accessory factors involved in transport.Auxiliary transport proteins.Ankyrin	656	100	1	656	1	617	617	100	94.1	94.1	39		1.87195	1228	0
VIT_05s0029g01540		cluster_8	-1.026	0.001078	-1.823	0					-1.294	4e-05			Ankyrin repeat		Transport overview.Accessory factors involved in transport.Auxiliary transport proteins.Ankyrin
VIT_08s0040g02760	gi|225439832|ref|XP_002277467.1|	cluster_8							-1.063	1e-06			-1.152	0	Ankyrin repeat	PREDICTED: ankyrin repeat-containing protein At5g02620 [Vitis vinifera]	Transport overview.Accessory factors involved in transport.Auxiliary transport proteins.Ankyrin	541	100	1	541	1	541	541	100	100	100	0		1.92606	1042	0
VIT_12s0028g03920	gi|225446327|ref|XP_002273773.1|	cluster_5			1.194	0.000614									Ankyrin repeat	PREDICTED: ankyrin repeat-containing protein At3g12360-like [Vitis vinifera]	Transport overview.Accessory factors involved in transport.Auxiliary transport proteins.Ankyrin	666	100	1	666	1	666	666	100	100	100	0		1.98949	1325	0
VIT_12s0028g04000	gi|359485365|ref|XP_003633264.1|	cluster_2									1.299	0			Ankyrin repeat	PREDICTED: ankyrin repeat-containing protein At3g12360-like [Vitis vinifera]	Transport overview.Accessory factors involved in transport.Auxiliary transport proteins.Ankyrin	823	100	1	823	1	781	781	100	94.9	94.9	42		1.86634	1536	0
VIT_12s0028g04020	gi|225446912|ref|XP_002266690.1|	cluster_2							1.067	0.015746					Ankyrin repeat	PREDICTED: uncharacterized protein LOC100256773 [Vitis vinifera]	Transport overview.Accessory factors involved in transport.Auxiliary transport proteins.Ankyrin	319	100	1	318	678	996	996	32	90.3	94	1		1.77116	565	1e-162
VIT_12s0059g00050	gi|225446910|ref|XP_002266647.1|	cluster_5			-1.136	0.000517	1.253	0.000713			1.044	0.001419			Ankyrin repeat	PREDICTED: ankyrin repeat-containing protein At5g02620-like [Vitis vinifera]	Transport overview.Accessory factors involved in transport.Auxiliary transport proteins.Ankyrin	647	100	1	647	131	777	777	83.3	100	100	0		1.99382	1290	0
VIT_12s0059g00080	gi|225446914|ref|XP_002266727.1|	cluster_2					1.037	0.017463			1.679	9.6e-05	1.006	0.006547	Ankyrin repeat	PREDICTED: ankyrin repeat-containing protein At3g12360-like [Vitis vinifera]	Transport overview.Accessory factors involved in transport.Auxiliary transport proteins.Ankyrin	784	88.5	1	784	1	784	824	95.1	100	100	0		1.98724	1558	0
VIT_12s0059g00090	gi|225446912|ref|XP_002266690.1|	cluster_2									1.094	5e-06			Ankyrin repeat	PREDICTED: uncharacterized protein LOC100256773 [Vitis vinifera]	Transport overview.Accessory factors involved in transport.Auxiliary transport proteins.Ankyrin	381	100	1	359	616	996	996	38.3	91.9	92.7	22		1.78478	680	0
VIT_12s0059g00110	gi|359485365|ref|XP_003633264.1|	cluster_2									1.145	0			Ankyrin repeat	PREDICTED: ankyrin repeat-containing protein At3g12360-like [Vitis vinifera]	Transport overview.Accessory factors involved in transport.Auxiliary transport proteins.Ankyrin	385	99.5	3	387	397	781	781	49.3	95.1	96.4	0		1.87792	723	0
VIT_12s0059g00150	gi|359485593|ref|XP_002266894.2|	cluster_2									1.197	2.4e-05			Ankyrin repeat	PREDICTED: ankyrin repeat-containing protein At3g12360-like [Vitis vinifera]	Transport overview.Accessory factors involved in transport.Auxiliary transport proteins.Ankyrin	385	99.5	3	387	372	756	756	50.9	100	100	0		1.98701	765	0
VIT_14s0081g00370		cluster_3			-1.157	0.002972									Ankyrin repeat		Transport overview.Accessory factors involved in transport.Auxiliary transport proteins.Ankyrin
VIT_14s0081g00390		cluster_3			-1.414	0.000918									Ankyrin repeat		Transport overview.Accessory factors involved in transport.Auxiliary transport proteins.Ankyrin
VIT_14s0081g00400		cluster_3			-1.594	0.000303									Ankyrin repeat		Transport overview.Accessory factors involved in transport.Auxiliary transport proteins.Ankyrin
VIT_14s0081g00420		cluster_3			-1.625	5e-06									Ankyrin repeat		Transport overview.Accessory factors involved in transport.Auxiliary transport proteins.Ankyrin
VIT_05s0165g00130		cluster_5	1.148	0.000678											Ankyrin repeat family		Transport overview.Accessory factors involved in transport.Auxiliary transport proteins.Ankyrin
VIT_11s0016g01530	gi|225444809|ref|XP_002278533.1|	cluster_8							-1.277	0.006572					Ankyrin repeat family protein	PREDICTED: ankyrin repeat-containing protein At2g01680-like [Vitis vinifera]	Diverse functions.Gene family with diverse functions.Ankyrin domain family	110	94.8	1	110	140	249	514	21.4	100	100	0		1.98182	218	7e-58
VIT_18s0001g14720		cluster_4					1.004	0.020221							Ankyrin repeat family protein		Diverse functions.Gene family with diverse functions.Ankyrin domain family
VIT_00s0256g00030	gi|359496082|ref|XP_002266101.2|	cluster_8					-1.318	6.4e-05			-1.751	0			Ankyrin repeat protein	PREDICTED: uncharacterized protein LOC100245282 [Vitis vinifera]	Diverse functions.Gene family with diverse functions.Ankyrin domain family	702	91.8	64	765	1	702	702	100	100	100	0		1.99573	1401	0
VIT_00s0256g00040	gi|359497521|ref|XP_003635551.1|	cluster_8					-1.42	0.000937			-1.473	0.000195			Ankyrin repeat protein	PREDICTED: ankyrin repeat-containing protein At3g12360-like [Vitis vinifera]	Diverse functions.Gene family with diverse functions.Ankyrin domain family	24	37.5	1	24	316	339	512	4.7	95.8	100	0		2	48	7e-07
VIT_00s0256g00110	gi|359496082|ref|XP_002266101.2|	cluster_8	1.001	0.000823			-1.492	1.7e-05			-1.504	3e-06			Ankyrin repeat protein	PREDICTED: uncharacterized protein LOC100245282 [Vitis vinifera]	Diverse functions.Gene family with diverse functions.Ankyrin domain family	296	100	1	296	407	702	702	42.2	98.6	99.3	0		1.95946	580	1e-166
VIT_00s0411g00020	gi|359496082|ref|XP_002266101.2|	cluster_8	1.043	0.005034			-1.566	0.000182			-1.519	6.6e-05			Ankyrin repeat protein	PREDICTED: uncharacterized protein LOC100245282 [Vitis vinifera]	Diverse functions.Gene family with diverse functions.Ankyrin domain family	296	100	1	296	407	702	702	42.2	98	99.3	0		1.94932	577	1e-165
VIT_03s0017g00030	gi|359475716|ref|XP_003631737.1|	cluster_8											1.745	0.003551	Ankyrin repeat protein	PREDICTED: uncharacterized protein LOC100852719 [Vitis vinifera]	Diverse functions.Gene family with diverse functions.Ankyrin domain family	255	68.9	15	269	167	421	422	60.4	100	100	0		2.00392	511	1e-145
VIT_05s0029g01580	gi|359477893|ref|XP_002271294.2|	cluster_7			-1.338	1e-06									Ankyrin repeat protein	PREDICTED: ankyrin repeat-containing protein At3g12360-like [Vitis vinifera]	Diverse functions.Gene family with diverse functions.Ankyrin domain family	164	88.2	7	170	449	612	617	26.6	92.7	95.7	0		1.87805	308	1e-84
VIT_12s0059g00140	gi|359485593|ref|XP_002266894.2|	cluster_3			-1.126	0.000801									Ankyrin repeat protein	PREDICTED: ankyrin repeat-containing protein At3g12360-like [Vitis vinifera]	Diverse functions.Gene family with diverse functions.Ankyrin domain family	380	99.7	1	380	1	380	756	50.3	97.9	98.7	0		1.95789	744	0
VIT_05s0124g00610	gi|359478071|ref|XP_002269632.2|	cluster_5					-1.521	0.003629	-1.69	0.00148					Ankyrin repeat protein family	PREDICTED: ankyrin repeat-containing protein At3g12360-like [Vitis vinifera]	Transport overview.Accessory factors involved in transport.Auxiliary transport proteins.Ankyrin	192	96	6	197	200	390	725	26.3	85.9	91.1	1		1.73438	333	5e-92
VIT_12s0028g03960		cluster_4							1.016	0.003992					Ankyrin repeat protein family		Transport overview.Accessory factors involved in transport.Auxiliary transport proteins.Ankyrin
VIT_00s0131g00050	gi|359495357|ref|XP_002264684.2|	cluster_2											1.475	2e-06	Annexin ANN3	PREDICTED: annexin D3-like [Vitis vinifera]	Transport overview.Channels and pores.a-Type channels.Annexin	253	98.4	1	253	1	253	318	79.6	99.6	100	0		1.96838	498	1e-141
VIT_00s0131g00060	gi|359495355|ref|XP_003634965.1|	cluster_2											1.462	4.9e-05	Annexin ANN3	PREDICTED: LOW QUALITY PROTEIN: annexin D3-like [Vitis vinifera]	Transport overview.Channels and pores.a-Type channels.Annexin	106	100	1	106	1	106	319	33.2	100	100	0		1.96226	208	4e-55
VIT_00s0131g00130	gi|359495343|ref|XP_002264333.2|	cluster_2							1.784	6.2e-05			2.624	0	Annexin ANN3	PREDICTED: annexin D3 [Vitis vinifera]	Transport overview.Channels and pores.a-Type channels.Annexin	316	98.8	1	316	1	316	318	99.4	99.7	99.7	0		1.9557	618	1e-177
VIT_00s0131g00210	gi|359495343|ref|XP_002264333.2|	cluster_2											1.181	0.000173	Annexin ANN3	PREDICTED: annexin D3 [Vitis vinifera]	Transport overview.Channels and pores.a-Type channels.Annexin	253	98.4	1	243	1	253	318	79.6	90.9	92.1	10		1.71937	435	1e-122
VIT_00s0131g00320	gi|359495343|ref|XP_002264333.2|	cluster_2							1.552	0.000156			2.232	0	Annexin ANN3	PREDICTED: annexin D3 [Vitis vinifera]	Transport overview.Channels and pores.a-Type channels.Annexin	318	100	1	318	1	318	318	100	92.8	95.6	0		1.80818	575	1e-164
VIT_13s0019g00600	gi|359495091|ref|XP_003634910.1|	cluster_2							1.493	0.00043			1.866	3e-06	Annexin ANN3	PREDICTED: LOW QUALITY PROTEIN: annexin D3-like [Vitis vinifera]	Transport overview.Channels and pores.a-Type channels.Annexin	144	88.3	13	156	17	160	329	43.8	93.1	94.4	0		1.81944	262	5e-71
VIT_13s0019g00730	gi|359495096|ref|XP_002265119.2|	cluster_3							-1.229	5e-06					Annexin ANN3	PREDICTED: LOW QUALITY PROTEIN: annexin D3-like [Vitis vinifera]	Transport overview.Channels and pores.a-Type channels.Annexin	284	95.6	1	284	1	284	309	91.9	100	100	0		1.98944	565	1e-162
VIT_13s0019g00750	gi|225449855|ref|XP_002265000.1|	cluster_3							-1.085	4.8e-05					Annexin ANN4	PREDICTED: annexin D4 [Vitis vinifera]	Transport overview.Channels and pores.a-Type channels.Annexin	314	100	1	314	1	314	314	100	100	100	0		2.01274	632	0
VIT_12s0134g00590	gi|359485701|ref|XP_003633317.1|	cluster_6			1.258	0.000587							1.067	0.001647	Anthocyanidin 3-O-glucoside-6''-O-malonyltransferase	PREDICTED: LOW QUALITY PROTEIN: anthocyanin 5-aromatic acyltransferase-like [Vitis vinifera]	Metabolism.Secondary metabolism.Phenylpropanoid metabolism.Flavonoid metabolism.Flavonoid biosynthesis.Anthocyanin biosynthesis.Anthocyanin-glycoside biosynthesis	250	91.2	25	274	208	440	440	53	87.2	90	17		1.756	439	1e-124
VIT_03s0017g02000	gi|225464772|ref|XP_002265935.1|	cluster_3					-1.662	0.001338			-1.288	0.004749			Anthocyanidin 3-O-glucosyltransferase	PREDICTED: putative UDP-glucose flavonoid 3-O-glucosyltransferase 3 [Vitis vinifera]	Metabolism.Secondary metabolism.Phenylpropanoid metabolism.Flavonoid metabolism.Flavonoid biosynthesis.Anthocyanin biosynthesis.Anthocyanin-glycoside biosynthesis	257	100	1	257	226	482	482	53.3	100	100	0		2.03891	524	1e-149
VIT_06s0004g06410		cluster_7			-1.029	0.001694			-1.158	0.001806			-1.289	8.9e-05	Anthocyanidin 3-O-glucosyltransferase		Metabolism.Secondary metabolism.Phenylpropanoid metabolism.Flavonoid metabolism.Flavonoid biosynthesis.Anthocyanin biosynthesis.Anthocyanin-glycoside biosynthesis
VIT_11s0052g01630	gi|225446156|ref|XP_002271236.1|	cluster_8					-1.156	0.001731	1.154	0.001737			1.138	0.000331	Anthocyanidin 3-O-glucosyltransferase	PREDICTED: anthocyanidin 3-O-glucosyltransferase 2 [Vitis vinifera]	Metabolism.Secondary metabolism.Phenylpropanoid metabolism.Flavonoid metabolism.Flavonoid biosynthesis.Anthocyanin biosynthesis.Anthocyanin-glycoside biosynthesis	458	95.4	1	458	1	458	458	100	100	100	0		1.99563	914	0
VIT_12s0034g00080	gi|225447905|ref|XP_002265389.1|	cluster_8					-1.574	2.5e-05			-1.19	0.000164			Anthocyanidin 3-O-glucosyltransferase	PREDICTED: UDP-glucose flavonoid 3-O-glucosyltransferase 6 [Vitis vinifera]	Metabolism.Secondary metabolism.Phenylpropanoid metabolism.Flavonoid metabolism.Flavonoid biosynthesis.Anthocyanin biosynthesis.Anthocyanin-glycoside biosynthesis	469	100	1	469	1	469	469	100	100	100	0		2.01066	943	0
VIT_12s0034g00130	gi|225447903|ref|XP_002263888.1|	cluster_3					-1.365	0.000371			-1.348	0.000118			Anthocyanidin 3-O-glucosyltransferase	PREDICTED: UDP-glucose flavonoid 3-O-glucosyltransferase 6 isoform 2 [Vitis vinifera]	Metabolism.Secondary metabolism.Phenylpropanoid metabolism.Flavonoid metabolism.Flavonoid biosynthesis.Anthocyanin biosynthesis.Anthocyanin-glycoside biosynthesis	476	100	1	476	1	463	463	100	97.3	97.3	13		1.93908	923	0
VIT_12s0055g00290	gi|225447769|ref|XP_002265234.1|	cluster_3					-1.572	7e-06			-1.099	0.000119	1.428	2e-06	Anthocyanidin 3-O-glucosyltransferase	PREDICTED: UDP-glucose flavonoid 3-O-glucosyltransferase 6 [Vitis vinifera]	Metabolism.Secondary metabolism.Phenylpropanoid metabolism.Flavonoid metabolism.Flavonoid biosynthesis.Anthocyanin biosynthesis.Anthocyanin-glycoside biosynthesis	468	50.2	465	932	1	468	468	100	100	100	0		2.01282	942	0
VIT_16s0022g01970	gi|225455580|ref|XP_002269179.1|	cluster_3	-1.529	0.007047	-1.228	0.01936									Anthocyanidin 3-O-glucosyltransferase	PREDICTED: anthocyanidin 3-O-glucosyltransferase 5-like [Vitis vinifera]	Metabolism.Secondary metabolism.Phenylpropanoid metabolism.Flavonoid metabolism.Flavonoid biosynthesis.Anthocyanin biosynthesis.Anthocyanin-glycoside biosynthesis	476	100	1	476	1	476	476	100	100	100	0		1.98529	945	0
VIT_19s0014g01950	gi|359493630|ref|XP_002282825.2|	cluster_4							1.081	0.004403					Anthocyanidin 3-O-glucosyltransferase	PREDICTED: UDP-glycosyltransferase 79B6-like [Vitis vinifera]	Metabolism.Secondary metabolism.Phenylpropanoid metabolism.Flavonoid metabolism.Flavonoid biosynthesis.Anthocyanin biosynthesis.Anthocyanin-glycoside biosynthesis	461	99.6	3	463	1	461	461	100	100	100	0		2.04338	942	0
VIT_00s0361g00040	gi|359496568|ref|XP_002271372.2|	cluster_3			-1.076	0.005485									Anthocyanidin reductase	PREDICTED: anthocyanidin reductase [Vitis vinifera]	Metabolism.Secondary metabolism.Phenylpropanoid metabolism.Flavonoid metabolism.Flavonoid biosynthesis.Anthocyanin biosynthesis	338	100	1	338	1	338	338	100	100	100	0		1.97929	669	0
VIT_11s0016g01850	gi|225444853|ref|XP_002281094.1|	cluster_3											1.254	1e-06	Anthocyanidin-3-glucoside rhamnosyltransferase	PREDICTED: UDP-glycosyltransferase 91C1-like [Vitis vinifera]	Metabolism.Secondary metabolism.Phenylpropanoid metabolism.Flavonoid metabolism.Flavonoid biosynthesis.Anthocyanin biosynthesis.Anthocyanin-glycoside biosynthesis	122	100	1	122	340	461	461	26.5	78.7	91.8	0		1.63115	199	3e-52
VIT_15s0046g01970	gi|225454338|ref|XP_002275802.1|	cluster_3							1.196	0.001536			3.27	0	Anthocyanidine rhamnosyl-transferase	PREDICTED: putative UDP-rhamnose:rhamnosyltransferase 1 [Vitis vinifera]	Metabolism.Secondary metabolism.Phenylpropanoid metabolism.Flavonoid metabolism.Flavonoid biosynthesis.Anthocyanin biosynthesis.Anthocyanin-glycoside biosynthesis	24	5.7	23	46	8	31	473	5.1	83.3	87.5	0		1.91667	46	3e-05
VIT_13s0019g03430	gi|225449204|ref|XP_002276050.1|	cluster_7							-1.655	0.011199					Anthocyanin 5-aromatic acyltransferase	PREDICTED: uncharacterized acetyltransferase At3g50280-like [Vitis vinifera]	Metabolism.Secondary metabolism.Phenylpropanoid metabolism.Flavonoid metabolism.Flavonoid biosynthesis.Anthocyanin biosynthesis	487	100	1	487	1	487	487	100	100	100	0		2.03491	991	0
VIT_08s0007g03560	gi|359481998|ref|XP_003632702.1|	cluster_8							-1.304	0.003014					Anthocyanin membrane protein 1 (Anm1)	PREDICTED: solute carrier family 35 member F1-like [Vitis vinifera]	Transport overview.Electrochemical Potential-driven Transporters.Porters.Drug/Metabolite Transporter.Thiamine Pyrophosphate Transporter	156	99.4	2	157	518	673	673	23.2	99.4	100	0		1.96154	306	4e-84
VIT_09s0018g02100	gi|359489358|ref|XP_002272264.2|	cluster_8											-1.011	0.000694	Anthocyaninless2 (ANL2)	PREDICTED: homeobox-leucine zipper protein ANTHOCYANINLESS 2 [Vitis vinifera]	Regulation overview.Regulation of gene expression.Regulation of transcription.Transcription factor.Homeobox domain family transcription factor	70	90.9	1	70	96	165	811	8.6	77.1	81.4	0		1.61429	113	2e-26
VIT_13s0067g01580	gi|359489358|ref|XP_002272264.2|	cluster_7					1.004	0.000579					-1.082	2.9e-05	Anthocyaninless2 (ANL2)	PREDICTED: homeobox-leucine zipper protein ANTHOCYANINLESS 2 [Vitis vinifera]	Regulation overview.Regulation of gene expression.Regulation of transcription.Transcription factor.Homeobox domain family transcription factor	76	67.9	37	112	83	158	811	9.4	86.8	94.7	0		1.85526	141	6e-35
VIT_08s0007g01930	gi|359481680|ref|XP_002278801.2|	cluster_7			-1.652	0.000865	-1.254	0.018845	-2.569	2.4e-05					Anthranilate N-benzoyltransferase	PREDICTED: BAHD acyltransferase DCR-like [Vitis vinifera]	Metabolism.Primary metabolism.Amino acid metabolism.Aromatic amino acid metabolism.Aromatic amino acid biosynthesis	494	100	1	494	1	494	494	100	100	100	0		2.03644	1006	0
VIT_09s0018g01190	gi|225443204|ref|XP_002268988.1|	cluster_3					-1.202	0.009389			-1.735	0.000117			Anthranilate N-benzoyltransferase	PREDICTED: hydroxycinnamoyl-Coenzyme A shikimate/quinate hydroxycinnamoyltransferase [Vitis vinifera]	Metabolism.Primary metabolism.Amino acid metabolism.Aromatic amino acid metabolism.Aromatic amino acid biosynthesis	429	100	1	429	1	429	429	100	100	100	0		2.05361	881	0
VIT_00s0410g00040	gi|359492019|ref|XP_002284916.2|	cluster_8											1.361	0.010706	Anthranilate N-benzoyltransferase protein 1	PREDICTED: uncharacterized acetyltransferase At3g50280-like [Vitis vinifera]	Metabolism.Primary metabolism.Amino acid metabolism.Aromatic amino acid metabolism.Aromatic amino acid biosynthesis	120	100	1	120	61	180	454	26.4	87.5	91.7	0		1.75833	211	7e-56
VIT_03s0038g01330		cluster_1			-2.9	0			-1.477	0.000326					Anthranilate N-benzoyltransferase protein 1		Metabolism.Primary metabolism.Amino acid metabolism.Aromatic amino acid metabolism.Aromatic amino acid biosynthesis
VIT_18s0001g12990	gi|225458189|ref|XP_002281098.1|	cluster_7							-1.083	0.000256			-1.063	3.8e-05	Anthranilate N-benzoyltransferase protein 1	PREDICTED: omega-hydroxypalmitate O-feruloyl transferase [Vitis vinifera]	Metabolism.Primary metabolism.Amino acid metabolism.Aromatic amino acid metabolism.Aromatic amino acid biosynthesis	450	100	1	450	1	450	450	100	100	100	0		2.04889	922	0
VIT_02s0087g00370	gi|225427663|ref|XP_002274239.1|	cluster_8			1.3	3.2e-05			1.373	7.9e-05					Anthranilate N-hydroxycinnamoyl/benzoyltransferase	PREDICTED: omega-hydroxypalmitate O-feruloyl transferase [Vitis vinifera]	Metabolism.Primary metabolism.Amino acid metabolism.Aromatic amino acid metabolism.Aromatic amino acid biosynthesis	450	100	1	450	1	450	450	100	100	100	0		2.03778	917	0
VIT_07s0031g00310	gi|359480797|ref|XP_003632526.1|	cluster_6	1.011	0.040994											Anthranilate N-hydroxycinnamoyl/benzoyltransferase	PREDICTED: LOW QUALITY PROTEIN: uncharacterized acetyltransferase At3g50280-like [Vitis vinifera]	Metabolism.Primary metabolism.Amino acid metabolism.Aromatic amino acid metabolism.Aromatic amino acid biosynthesis	127	100	1	127	210	336	336	37.8	100	100	0		2.0315	258	6e-70
VIT_13s0067g01410	gi|225448495|ref|XP_002272886.1|	cluster_5			1.073	0.003676									Anthranilate N-hydroxycinnamoyl/benzoyltransferase	PREDICTED: omega-hydroxypalmitate O-feruloyl transferase [Vitis vinifera]	Metabolism.Primary metabolism.Amino acid metabolism.Aromatic amino acid metabolism.Aromatic amino acid biosynthesis	440	100	1	440	1	440	440	100	100	100	0		2.00455	882	0
VIT_13s0064g01380	gi|359487420|ref|XP_002265157.2|	cluster_2					1.843	0							Anthranilate phosphoribosyltransferase	PREDICTED: uncharacterized protein LOC100257873 [Vitis vinifera]	Metabolism.Primary metabolism.Amino acid metabolism.Aromatic amino acid metabolism.Aromatic amino acid biosynthesis	1046	94.5	62	1107	1	1046	1046	100	100	100	0		2.04111	2135	0
VIT_13s0067g00400	gi|225448377|ref|XP_002271164.1|	cluster_3			-1.294	0.00232									Anthranilate synthase alpha 1	PREDICTED: anthranilate synthase component I-1, chloroplastic-like [Vitis vinifera]	Metabolism.Primary metabolism.Amino acid metabolism.Aromatic amino acid metabolism.Aromatic amino acid biosynthesis	577	100	1	577	1	576	576	100	99.5	99.7	1		1.99133	1149	0
VIT_09s0018g01490	gi|225443231|ref|XP_002271603.1|	cluster_8					-1.016	0.019392			-1.063	0.007683	-1.22	0.001261	Anthraniloyal-CoA: methanol anthraniloyal transferase	PREDICTED: benzyl alcohol O-benzoyltransferase [Vitis vinifera]	Metabolism.Primary metabolism.Amino acid metabolism.Aromatic amino acid metabolism.Aromatic amino acid biosynthesis	449	100	1	449	1	449	449	100	100	100	0		2.02227	908	0
VIT_08s0007g01810	gi|225440612|ref|XP_002273820.1|	cluster_5			1.247	8.5e-05	1.865	3e-06			1.168	0.000221			ANTR2 (anion transporter 2	PREDICTED: probable anion transporter 3, chloroplastic-like [Vitis vinifera]	Transport overview.Electrochemical Potential-driven Transporters.Porters.Major Facilitator Superfamily.Anion:Cation Symporter	507	100	1	507	1	507	507	100	100	100	0		1.98817	1008	0
VIT_11s0118g00410	gi|359484723|ref|XP_002263200.2|	cluster_8					-1.618	0			-1.163	0			ANTR2 (anion transporter 2	PREDICTED: probable anion transporter 6, chloroplastic-like [Vitis vinifera]	Transport overview.Electrochemical Potential-driven Transporters.Porters.Major Facilitator Superfamily.Anion:Cation Symporter	526	100	1	526	1	526	526	100	100	100	0		2.0057	1055	0
VIT_01s0011g03070	gi|225423895|ref|XP_002281709.1|	cluster_6					-1.42	0.046334	-1.586	0.028163			1.657	0.006311	AP2 domain-containing protein RAP2.8	PREDICTED: AP2/ERF and B3 domain-containing transcription repressor TEM1-like [Vitis vinifera]	Signaling.Hormone Signaling.Ethylene Signaling.Ethylene-mediated Signaling pathway	358	94.7	21	378	1	358	358	100	100	100	0		2.00838	719	0
VIT_00s0184g00010	gi|359495511|ref|XP_003635007.1|	cluster_8					-1.168	0							AP2 domain-containing transcription factor family	PREDICTED: ethylene-responsive transcription factor-like protein At4g13040-like, partial [Vitis vinifera]	Signaling.Hormone Signaling.Ethylene Signaling.Ethylene-mediated Signaling pathway	124	100	1	124	22	145	145	85.5	100	100	0		2.08065	258	7e-70
VIT_15s0021g02110	gi|359489278|ref|XP_002273974.2|	cluster_5			1.059	9e-06									AP2 domain-containing transcription factor TINY	PREDICTED: ethylene-responsive transcription factor ERF034-like [Vitis vinifera]	Signaling.Hormone Signaling.Ethylene Signaling.Ethylene-mediated Signaling pathway	182	96.8	7	188	46	227	227	80.2	100	100	0		2.09341	381	1e-106
VIT_11s0052g00840	gi|225446036|ref|XP_002268683.1|	cluster_7					-1.26	4.5e-05	-1.094	0.000205	-1.071	7.5e-05			AP2-like AIL5 (AINTEGUMENTA-like 5)	PREDICTED: AP2-like ethylene-responsive transcription factor AIL5-like [Vitis vinifera]	Signaling.Hormone Signaling.Ethylene Signaling.Ethylene-mediated Signaling pathway	501	100	1	501	1	501	501	100	100	100	0		2.002	1003	0
VIT_07s0005g00820		cluster_2							1.853	2.9e-05	1.529	7.9e-05	1.582	2.1e-05	AP2-like ethylene-responsive transcription factor		Signaling.Hormone Signaling.Ethylene Signaling.Ethylene-mediated Signaling pathway
VIT_07s0031g00220	gi|359480728|ref|XP_002283045.2|	cluster_8							-1.218	0					APETALA2 (AP2) floral homeotic protein	PREDICTED: floral homeotic protein APETALA 2 [Vitis vinifera]	Signaling.Hormone Signaling.Ethylene Signaling.Ethylene-mediated Signaling pathway	511	100	1	507	1	511	511	100	99.2	99.2	4		2.02153	1033	0
VIT_13s0019g03550	gi|225449186|ref|XP_002275627.1|	cluster_1	-1.748	6.4e-05	-1.411	0.000279	-1.099	0.007998	-1.184	0.004752	-1.51	0.000158			APETALA2 (AP2) floral homeotic protein	PREDICTED: ethylene-responsive transcription factor RAP2-7-like [Vitis vinifera]	Signaling.Hormone Signaling.Ethylene Signaling.Ethylene-mediated Signaling pathway	497	100	1	497	1	497	497	100	100	100	0		2.0503	1019	0
VIT_14s0108g01500	gi|225452950|ref|XP_002284243.1|	cluster_4	1.116	1e-06	1.713	0	1.333	0			1.614	0			APG6/CLPB-P/CLPB3	PREDICTED: chaperone protein ClpB3, chloroplastic-like [Vitis vinifera]	Transport overview.Incompletely characterized transport systems.Recognized transporters of unknown biochemical mechanism.Type VI Symbiosis/Virulence Sec Ptw	976	100	1	976	1	976	976	100	100	100	0		1.93033	1884	0
VIT_06s0009g01810	gi|225435985|ref|XP_002272310.1|	cluster_4			1.002	1e-06					1.041	1e-06			APK2A (protein kinase 2A)	PREDICTED: protein kinase 2B, chloroplastic-like [Vitis vinifera]	Signaling.Signaling pathway.Calcium sensors and Signaling	403	100	1	403	1	403	403	100	100	100	0		2.01489	812	0
VIT_05s0029g00510	gi|225454262|ref|XP_002275303.1|	cluster_4					1.134	0.000762							Aquaporin PIP PIP1A	PREDICTED: aquaporin PIP1-2 [Vitis vinifera]	Transport overview.Channels and pores.a-Type channels.Major Intrinsic Protein	56	86.2	1	56	138	193	286	19.6	92.9	92.9	0		1.875	105	5e-24
VIT_13s0019g00330	gi|225449627|ref|XP_002284211.1|	cluster_8			1.62	0									Aquaporin TIP1;3	PREDICTED: aquaporin TIP1-3 [Vitis vinifera]	Transport overview.Channels and pores.a-Type channels.Major Intrinsic Protein	251	100	1	251	1	251	251	100	100	100	0		1.98805	499	1e-142
VIT_04s0008g03550	gi|225429963|ref|XP_002283964.1|	cluster_5					-1.11	0.024481					-1.107	0.008108	Aquaporin TIP4;1	PREDICTED: aquaporin TIP4-1-like [Vitis vinifera]	Transport overview.Channels and pores.a-Type channels.Major Intrinsic Protein	301	100	1	301	1	301	301	100	100	100	0		2.00997	605	1e-173
VIT_13s0067g00220	gi|225448357|ref|XP_002268084.1|	cluster_3	-1.05	0.000179							-1.577	0			Aquaporin TMP-C	PREDICTED: probable aquaporin PIP1-2 [Vitis vinifera]	Transport overview.Channels and pores.a-Type channels.Major Intrinsic Protein	286	100	1	286	1	286	286	100	100	100	0		2.03846	583	1e-167
VIT_09s0002g03520	gi|225442470|ref|XP_002283686.1|	cluster_8									1.044	0.002248	1.611	7e-06	Arabidopsis histidine phosphotransfer AHP4	PREDICTED: histidine-containing phosphotransfer protein 4 [Vitis vinifera]	Signaling.Hormone Signaling.Cytokinin Signaling.Cytokinin-mediated Signaling pathway	150	100	1	150	1	150	150	100	100	100	0		2.02	303	2e-83
VIT_11s0016g03170	gi|225445098|ref|XP_002283696.1|	cluster_7			-2.187	1e-06									Arabidopsis histidine phosphotransfer AHP4	PREDICTED: histidine-containing phosphotransfer protein 4 [Vitis vinifera]	Signaling.Hormone Signaling.Cytokinin Signaling.Cytokinin-mediated Signaling pathway	214	100	1	214	1	214	214	100	100	100	0		1.98131	424	1e-119
VIT_12s0035g02000	gi|225465302|ref|XP_002271871.1|	cluster_8							-1.595	0.003824			-1.146	0.011382	Arachidonic acid-induced protein DEA1	PREDICTED: 14 kDa proline-rich protein DC2.15 [Vitis vinifera]	Unknown	133	100	1	133	1	133	133	100	100	100	0		2.03008	270	2e-73
VIT_01s0113g00500	gi|225462943|ref|XP_002267746.1|	cluster_3			-1.18	1.6e-05									Argonaute	PREDICTED: protein argonaute 7-like [Vitis vinifera]	Regulation overview.Regulation of gene expression.Gene silencing.Posttranscriptional gene silencing by RNA.mRNA cleavage involved in gene silencing by miRNA	1005	100	1	1003	1	1005	1005	100	99.8	99.8	2		2.01692	2027	0
VIT_10s0042g01150	gi|359484078|ref|XP_003633060.1|	cluster_5			1.44	0	1.193	1.5e-05	1.729	0	1.293	1e-06	1.141	2e-06	ARGONAUTE 2 (AGO2)	PREDICTED: protein argonaute 2-like [Vitis vinifera]	Regulation overview.Regulation of gene expression.Gene silencing.Posttranscriptional gene silencing by RNA.mRNA cleavage involved in gene silencing by miRNA	979	100	1	979	1	979	979	100	100	100	0		2.03677	1994	0
VIT_10s0042g01180	gi|225465702|ref|XP_002274149.1|	cluster_5			1.436	0			1.676	0	1.155	0	1.036	1e-06	ARGONAUTE 2 (AGO2)	PREDICTED: protein argonaute 2-like [Vitis vinifera]	Regulation overview.Regulation of gene expression.Gene silencing.Posttranscriptional gene silencing by RNA.mRNA cleavage involved in gene silencing by miRNA	948	100	1	948	1	948	948	100	100	100	0		2.03692	1931	0
VIT_10s0042g01200	gi|359484080|ref|XP_002274220.2|	cluster_7											-1.191	0	ARGONAUTE 2 (AGO2)	PREDICTED: protein argonaute 2-like [Vitis vinifera]	Regulation overview.Regulation of gene expression.Gene silencing.Posttranscriptional gene silencing by RNA.mRNA cleavage involved in gene silencing by miRNA	877	88.2	118	994	162	1038	1038	84.5	100	100	0		2.02281	1774	0
VIT_03s0038g00830	gi|225464073|ref|XP_002268673.1|	cluster_3			-1.456	0									ARGONAUTE7 AGO7	PREDICTED: protein argonaute 7-like [Vitis vinifera]	Regulation overview.Regulation of gene expression.Gene silencing.Posttranscriptional gene silencing by RNA.mRNA cleavage involved in gene silencing by miRNA	1001	100	1	1001	1	1001	1001	100	100	100	0		2.02697	2029	0
VIT_00s0286g00010	gi|359496546|ref|XP_002270295.2|	cluster_8			1.272	0									ARK3 (Arabidopsis Receptor Kinase 3)	PREDICTED: receptor-like serine/threonine-protein kinase SD1-8-like [Vitis vinifera]	Signaling.Signaling pathway.Protein kinase	56	100	1	56	811	866	866	6.5	100	100	0		1.96429	110	1e-25
VIT_19s0014g04190	gi|359493713|ref|XP_002281009.2|	cluster_3					-2.234	0.000768			-1.419	0.013449			ARK3 (Arabidopsis Receptor Kinase 3)	PREDICTED: uncharacterized protein LOC100265866 [Vitis vinifera]	Signaling.Signaling pathway.Protein kinase	663	95.7	12	673	429	1091	1988	33.4	98.8	99.2	1		2.02112	1340	0
VIT_07s0104g00020	gi|225437008|ref|XP_002272541.1|	cluster_5			1.567	3e-06									ARMADILLO BTB Arabidopsis protein 1 ABAP1	PREDICTED: ARM REPEAT PROTEIN INTERACTING WITH ABF2 [Vitis vinifera]	Regulation overview.Regulation of gene expression.Regulation of transcription.Transcription factor.TRAF	705	100	1	705	1	704	704	100	99.9	99.9	1		1.93759	1366	0
VIT_13s0067g02240	gi|359486357|ref|XP_002274126.2|	cluster_8											1.113	0	Armadillo helical	PREDICTED: uncharacterized protein LOC100243287 [Vitis vinifera]	Unknown	189	86.7	30	218	1	189	189	100	100	100	0		1.96296	371	1e-103
VIT_14s0060g01640	gi|359480838|ref|XP_002276798.2|	cluster_8					1.649	0.009949							Armadillo helical	PREDICTED: uncharacterized protein LOC100264630 [Vitis vinifera]	Unknown	42	76.4	11	52	676	717	2179	1.9	88.1	90.5	0		1.71429	72	6e-14
VIT_04s0043g00210		cluster_4					1.137	0.005892							Armadillo/beta-catenin repeat		Unknown
VIT_05s0062g01300		cluster_4					1.116	0.026282			2.571	2e-06			Armadillo/beta-catenin repeat		Unknown
VIT_09s0002g08630	gi|225456447|ref|XP_002280728.1|	cluster_3											-1.17	1.9e-05	Armadillo/beta-catenin repeat	PREDICTED: vacuolar protein 8-like [Vitis vinifera]	Unknown	87	92.6	1	87	189	275	580	15	94.3	97.7	0		1.78161	155	3e-39
VIT_10s0003g01130	gi|225443823|ref|XP_002266726.1|	cluster_3											-1.045	7.4e-05	Armadillo/beta-catenin repeat	PREDICTED: U-box domain-containing protein 7 [Vitis vinifera]	Unknown	364	100	1	364	68	431	431	84.5	100	100	0		1.90659	694	0
VIT_10s0042g01470		cluster_8											1.237	0.000804	Armadillo/beta-catenin repeat		Unknown
VIT_12s0059g01340	gi|225447141|ref|XP_002271314.1|	cluster_8											-1.116	6.3e-05	Armadillo/beta-catenin repeat	PREDICTED: vacuolar protein 8 [Vitis vinifera]	Unknown	502	98.2	1	502	1	502	569	88.2	100	100	0		1.87052	939	0
VIT_17s0000g00530	gi|225456447|ref|XP_002280728.1|	cluster_3											-1.444	0	Armadillo/beta-catenin repeat	PREDICTED: vacuolar protein 8-like [Vitis vinifera]	Unknown	570	98.1	1	570	1	570	580	98.3	100	100	0		1.91228	1090	0
VIT_17s0000g09090	gi|225456918|ref|XP_002277976.1|	cluster_7							-1.015	1e-06			-1.153	0	Armadillo/beta-catenin repeat	PREDICTED: uncharacterized protein LOC100262114 [Vitis vinifera]	Unknown	587	97.7	8	594	1	576	606	95	98.1	98.1	11		1.84497	1083	0
VIT_18s0001g09130	gi|225458832|ref|XP_002285318.1|	cluster_1											-1.047	0	Armadillo/beta-catenin repeat	PREDICTED: U-box domain-containing protein 4 [Vitis vinifera]	Unknown	339	87.4	50	388	1	339	339	100	100	100	0		1.89971	644	0
VIT_19s0090g01790	gi|225460757|ref|XP_002276151.1|	cluster_8									1.1	0.000319	1.269	2.5e-05	Armadillo/beta-catenin repeat	PREDICTED: U-box domain-containing protein 12-like [Vitis vinifera]	Unknown	455	100	1	455	1	455	455	100	100	100	0		1.91648	872	0
VIT_08s0058g01100	gi|225439655|ref|XP_002266747.1|	cluster_2											1.059	1.1e-05	Armadillo/beta-catenin repeat / U-box domain-containing protein	PREDICTED: U-box domain-containing protein 16 [Vitis vinifera]	Unknown	677	100	1	677	1	677	677	100	100	100	0		1.92467	1303	0
VIT_03s0038g03660	gi|225428265|ref|XP_002279546.1|	cluster_5			1.418	0	1.175	9e-06	1.109	1.5e-05	1.027	9e-06	1.56	0	Armadillo/beta-catenin repeat protein / U-box domain-containing	PREDICTED: U-box domain-containing protein 15 [Vitis vinifera]	Unknown	641	100	1	641	1	641	641	100	100	100	0		1.9376	1242	0
VIT_17s0000g08080	gi|225457073|ref|XP_002279989.1|	cluster_8			2.481	4.7e-05									Armadillo/beta-catenin repeat protein / U-box domain-containing protein	PREDICTED: U-box domain-containing protein 19-like [Vitis vinifera]	Unknown	679	100	1	679	1	679	679	100	100	100	0		1.92931	1310	0
VIT_13s0067g02120	gi|225448588|ref|XP_002274031.1|	cluster_4	1.073	0.001073							1.131	0.000329			Arogenate dehydrogenase	PREDICTED: arogenate dehydrogenase 1, chloroplastic [Vitis vinifera]	Metabolism.Primary metabolism.Amino acid metabolism.Aromatic amino acid metabolism.Aromatic amino acid biosynthesis	272	100	1	272	1	272	272	100	100	100	0		1.99265	542	1e-155
VIT_05s0062g01140	gi|225433698|ref|XP_002266156.1|	cluster_8	1.022	0.008363	1.175	0.001442									Aromatic and neutral transporter 1	PREDICTED: proton-coupled amino acid transporter 4 [Vitis vinifera]	Transport overview.Electrochemical Potential-driven Transporters.Porters.Amino Acid/Auxin Permease	122	100	1	122	304	425	425	28.7	100	100	0		2.07377	253	2e-68
VIT_08s0007g05390	gi|225441254|ref|XP_002273990.1|	cluster_8									1.467	2e-06			ARR3 typeA	PREDICTED: two-component response regulator ARR9 [Vitis vinifera]	Signaling.Hormone Signaling.Cytokinin Signaling.Cytokinin-mediated Signaling pathway	218	100	1	218	1	218	218	100	100	100	0		1.97248	430	1e-121
VIT_13s0067g03490	gi|225465891|ref|XP_002267932.1|	cluster_7							-1.618	0.000376					ARR9 typeA	PREDICTED: two-component response regulator ARR9 [Vitis vinifera]	Signaling.Hormone Signaling.Cytokinin Signaling.Cytokinin-mediated Signaling pathway	146	100	1	146	1	146	146	100	100	100	0		1.95205	285	8e-78
VIT_13s0067g03510	gi|225465893|ref|XP_002268352.1|	cluster_7							-1.926	4e-06			-1.05	0.000659	ARR9 typeA	PREDICTED: two-component response regulator ARR9 [Vitis vinifera]	Signaling.Hormone Signaling.Cytokinin Signaling.Cytokinin-mediated Signaling pathway	197	100	1	197	1	197	197	100	100	100	0		1.97462	389	1e-109
VIT_18s0001g02540	gi|359492520|ref|XP_002284504.2|	cluster_3					-1.219	0.027052					-1.402	0.003117	ARR9 typeA	PREDICTED: two-component response regulator ARR9-like [Vitis vinifera]	Signaling.Hormone Signaling.Cytokinin Signaling.Cytokinin-mediated Signaling pathway	232	100	1	232	11	240	240	95.8	99.1	99.1	2		1.92672	447	1e-126
VIT_07s0104g01390	gi|225436777|ref|XP_002268050.1|	cluster_4											1.021	0.000348	Arsenate reductase (glutaredoxin)	PREDICTED: glutaredoxin-C13 [Vitis vinifera]	Metabolism.single reactions	102	100	1	102	1	102	102	100	100	100	0		2.01961	206	2e-54
VIT_02s0025g03310	gi|359474003|ref|XP_002276077.2|	cluster_8							-1.614	0.004501			-1.25	0.007758	Arsenite transport protein (ArsB)	PREDICTED: putative transporter arsB isoform 1 [Vitis vinifera]	Transport overview.Electrochemical Potential-driven Transporters.Porters.Arsenite-Antimonite Efflux	569	100	1	569	1	569	569	100	100	100	0		1.95255	1111	0
VIT_04s0008g04180	gi|225430069|ref|XP_002284453.1|	cluster_8							-1.406	0.002196			-1.618	7.7e-05	Arsenite transport protein (ArsB)	PREDICTED: putative transporter arsB isoform 1 [Vitis vinifera]	Transport overview.Electrochemical Potential-driven Transporters.Porters.Arsenite-Antimonite Efflux	544	98.4	9	507	1	544	544	100	91.7	91.7	45		1.73897	946	0
VIT_13s0019g00580		cluster_7											-1.118	0.00027	Asp/Glu racemase; Tetratricopeptide helical		Unclear
VIT_17s0000g07830		cluster_4					1.199	7.8e-05							Asp/Glu racemase; Tetratricopeptide helical		Unclear
VIT_06s0004g06830	gi|225434548|ref|XP_002277103.1|	cluster_1	-1.727	0.008309			-1.523	0.024184					-1.712	0.003174	Asparagine synthetase	PREDICTED: asparagine synthetase [glutamine-hydrolyzing] [Vitis vinifera]	Metabolism.Cellular metabolism.Nitrogen and sulfur metabolism.Nitrogen metabolism.Nitrogen assimilation	583	100	1	583	1	583	583	100	100	100	0		2.06346	1203	0
VIT_04s0008g04250	gi|225430083|ref|XP_002284514.1|	cluster_4			1.1	7e-06	1.991	0	1.237	8e-06	1.511	0			Aspartate aminotransferase	PREDICTED: bifunctional aspartate aminotransferase and glutamate/aspartate-prephenate aminotransferase [Vitis vinifera]	Metabolism.Primary metabolism.Amino acid metabolism.Alanine and aspartate metabolism	394	100	1	394	1	394	394	100	100	100	0		2.02792	799	0
VIT_08s0058g01000	gi|359481247|ref|XP_002266426.2|	cluster_8			3.009	0	1.627	1.2e-05	4.14	0	2.14	0	3.001	0	Aspartate aminotransferase	PREDICTED: aspartate aminotransferase, mitochondrial-like [Vitis vinifera]	Metabolism.Primary metabolism.Amino acid metabolism.Alanine and aspartate metabolism	427	100	1	427	1	427	427	100	100	100	0		2.06089	880	0
VIT_12s0055g00920	gi|225447860|ref|XP_002268766.1|	cluster_5			1.307	0.035835	1.41	0.041266							Aspartate aminotransferase	PREDICTED: LL-diaminopimelate aminotransferase, chloroplastic [Vitis vinifera]	Metabolism.Primary metabolism.Amino acid metabolism.Alanine and aspartate metabolism	408	99.5	3	410	33	440	440	92.7	100	100	0		2.01961	824	0
VIT_01s0244g00140	gi|359473780|ref|XP_002267220.2|	cluster_2							1.136	0	1.144	0			Aspartate kinase	PREDICTED: aspartokinase 1, chloroplastic-like [Vitis vinifera]	Metabolism.Primary metabolism.Amino acid metabolism.Glycine	575	100	1	573	1	575	575	100	99.7	99.7	2		1.91478	1101	0
VIT_11s0016g04960	gi|359484398|ref|XP_003633103.1|	cluster_1					-1.053	0.000936							Aspartate-glutamate racemase	PREDICTED: uncharacterized protein LOC100853647 [Vitis vinifera]	Metabolism.Primary metabolism.Amino acid metabolism.Alanine and aspartate metabolism	160	98.2	1	160	160	319	324	49.4	100	100	0		2.025	324	1e-89
VIT_14s0060g00350	gi|359487589|ref|XP_003633616.1|	cluster_5	1.107	0.003219											Aspartic protease	PREDICTED: aspartic proteinase-like [Vitis vinifera]	Metabolism.Primary metabolism.Protein metabolism and modification.Proteolysis.Peptidase-mediated proteolysis	514	100	1	514	3	510	510	99.6	98.6	98.6	6		2.00973	1033	0
VIT_00s0429g00040	gi|359496797|ref|XP_002277380.2|	cluster_1	-1.768	1e-05	-2.163	0					-1.926	1e-06			Aspartic proteinase nepenthesin-1 precursor	PREDICTED: aspartic proteinase nepenthesin-2-like, partial [Vitis vinifera]	Metabolism.Primary metabolism.Protein metabolism and modification.Proteolysis.Peptidase-mediated proteolysis	296	100	1	296	1	296	358	82.7	100	100	0		2.04392	605	1e-173
VIT_00s1206g00010	gi|359497446|ref|XP_003635520.1|	cluster_1	-1.753	6e-06	-2.19	0	-1.349	0.000266			-1.886	1e-06			Aspartic proteinase nepenthesin-1 precursor	PREDICTED: aspartic proteinase nepenthesin-2-like, partial [Vitis vinifera]	Metabolism.Primary metabolism.Protein metabolism and modification.Proteolysis.Peptidase-mediated proteolysis	327	100	1	327	28	354	354	92.4	100	100	0		2.01835	660	0
VIT_00s2536g00010	gi|359496801|ref|XP_003635339.1|	cluster_5									-1.001	9e-06			Aspartic proteinase nepenthesin-1 precursor	PREDICTED: aspartic proteinase-like protein 1-like [Vitis vinifera]	Metabolism.Primary metabolism.Protein metabolism and modification.Proteolysis.Peptidase-mediated proteolysis	96	100	1	96	1	96	151	63.6	100	100	0		2.14583	206	2e-54
VIT_10s0071g00770	gi|225463766|ref|XP_002267930.1|	cluster_2							1.988	0					Aspartic proteinase nepenthesin-1 precursor	PREDICTED: aspartic proteinase nepenthesin-1-like [Vitis vinifera]	Metabolism.Primary metabolism.Protein metabolism and modification.Proteolysis.Peptidase-mediated proteolysis	479	100	1	479	1	479	479	100	100	100	0		2.0167	966	0
VIT_18s0001g07340	gi|359492937|ref|XP_002283889.2|	cluster_5	1.156	0.009795			-2.479	8e-06							Aspartic proteinase nepenthesin-1 precursor	PREDICTED: aspartic proteinase nepenthesin-1-like [Vitis vinifera]	Metabolism.Primary metabolism.Protein metabolism and modification.Proteolysis.Peptidase-mediated proteolysis	439	100	1	439	1	439	439	100	100	100	0		2.00911	882	0
VIT_04s0008g07110	gi|225430555|ref|XP_002285593.1|	cluster_3							-1.158	0.000232					Aspartic proteinase nepenthesin-2 precursor	PREDICTED: aspartic proteinase nepenthesin-2 [Vitis vinifera]	Metabolism.Primary metabolism.Protein metabolism and modification.Proteolysis.Peptidase-mediated proteolysis	481	100	1	481	1	481	481	100	100	100	0		2.00832	966	0
VIT_00s0434g00090	gi|359496801|ref|XP_003635339.1|	cluster_5									-1.041	4e-06			Aspartyl protease	PREDICTED: aspartic proteinase-like protein 1-like [Vitis vinifera]	Metabolism.Primary metabolism.Protein metabolism and modification.Proteolysis.Peptidase-mediated proteolysis	150	100	1	150	1	150	151	99.3	100	100	0		2.14667	322	4e-89
VIT_00s0510g00050	gi|359496966|ref|XP_002269916.2|	cluster_5					-1.014	7e-06							Aspartyl protease	PREDICTED: aspartic proteinase-like protein 1-like, partial [Vitis vinifera]	Metabolism.Primary metabolism.Protein metabolism and modification.Proteolysis.Peptidase-mediated proteolysis	294	96.1	13	306	1	294	294	100	100	100	0		2.01701	593	1e-170
VIT_02s0154g00520	gi|359474399|ref|XP_003631454.1|	cluster_5			1.023	0.000637									Aspartyl protease	PREDICTED: aspartic proteinase nepenthesin-2-like [Vitis vinifera]	Metabolism.Primary metabolism.Protein metabolism and modification.Proteolysis.Peptidase-mediated proteolysis	474	92.2	1	474	1	474	485	97.7	100	100	0		2.05907	976	0
VIT_07s0031g01170	gi|225438629|ref|XP_002281243.1|	cluster_8							1.128	7e-06			1.122	1e-06	Aspartyl protease	PREDICTED: aspartic proteinase-like protein 1-like [Vitis vinifera]	Metabolism.Primary metabolism.Protein metabolism and modification.Proteolysis.Peptidase-mediated proteolysis	511	96.4	20	530	1	511	511	100	100	100	0		2.06067	1053	0
VIT_07s0031g02900	gi|225438315|ref|XP_002272802.1|	cluster_3									-1.008	0.042511			Aspartyl protease	PREDICTED: aspartic proteinase nepenthesin-1-like [Vitis vinifera]	Metabolism.Primary metabolism.Protein metabolism and modification.Proteolysis.Peptidase-mediated proteolysis	429	100	1	429	8	436	436	98.4	100	100	0		1.98601	852	0
VIT_08s0007g02440	gi|225440720|ref|XP_002275202.1|	cluster_3			1.541	1e-05							-1.07	0.000424	Aspartyl protease	PREDICTED: aspartic proteinase nepenthesin-1-like [Vitis vinifera]	Metabolism.Primary metabolism.Protein metabolism and modification.Proteolysis.Peptidase-mediated proteolysis	225	100	1	225	236	460	479	47	90.2	92.9	0		1.88	423	1e-119
VIT_14s0006g00180	gi|359488213|ref|XP_002263620.2|	cluster_5	1.15	0.000475	1.638	2e-06							1.206	5.7e-05	Aspartyl protease	PREDICTED: aspartic proteinase nepenthesin-2-like [Vitis vinifera]	Metabolism.Primary metabolism.Protein metabolism and modification.Proteolysis.Peptidase-mediated proteolysis	434	100	1	434	1	434	434	100	100	100	0		2.02074	877	0
VIT_14s0060g00330	gi|359487701|ref|XP_002276363.2|	cluster_3							-1.342	0.001349					Aspartyl protease	PREDICTED: aspartic proteinase oryzasin-1-like [Vitis vinifera]	Metabolism.Primary metabolism.Protein metabolism and modification.Proteolysis.Peptidase-mediated proteolysis	502	100	1	502	1	502	502	100	100	100	0		2.05378	1031	0
VIT_15s0046g00360	gi|225470916|ref|XP_002263964.1|	cluster_3									-1.552	1e-06			Aspartyl protease	PREDICTED: aspartic proteinase nepenthesin-1 [Vitis vinifera]	Metabolism.Primary metabolism.Protein metabolism and modification.Proteolysis.Peptidase-mediated proteolysis	489	100	1	489	1	489	489	100	100	100	0		1.99387	975	0
VIT_16s0039g02600	gi|359487589|ref|XP_003633616.1|	cluster_5	1.002	0.023153											Aspartyl protease	PREDICTED: aspartic proteinase-like [Vitis vinifera]	Metabolism.Primary metabolism.Protein metabolism and modification.Proteolysis.Peptidase-mediated proteolysis	94	77.7	22	115	258	351	510	18.4	89.4	91.5	0		1.85106	174	9e-45
VIT_19s0085g01110	gi|359494621|ref|XP_002265771.2|	cluster_8			1.141	0.000773			-1.053	0.004791					Aspartyl protease	PREDICTED: aspartic proteinase nepenthesin-2-like [Vitis vinifera]	Metabolism.Primary metabolism.Protein metabolism and modification.Proteolysis.Peptidase-mediated proteolysis	449	91.8	41	489	1	449	449	100	100	100	0		2.02673	910	0
VIT_03s0038g04110	gi|225428348|ref|XP_002280017.1|	cluster_3	-1.049	0.000686											AT-hook DNA-binding protein	PREDICTED: putative DNA-binding protein ESCAROLA [Vitis vinifera]	Unknown	289	100	1	289	1	289	289	100	100	100	0		2.04152	590	1e-169
VIT_01s0137g00030	gi|359473170|ref|XP_002281910.2|	cluster_4					1.619	2.3e-05			1.175	0.000242			ATA1 (Arabidopsis TAPETUM 1)	PREDICTED: sex determination protein tasselseed-2-like [Vitis vinifera]	Unclear	271	94.1	18	288	212	482	482	56.2	100	100	0		1.98155	537	1e-153
VIT_08s0007g02920	gi|225440811|ref|XP_002281909.1|	cluster_3			-1.397	0.002478									ATAN11 (ANTHOCYANIN11)	PREDICTED: WD repeat-containing protein LWD1 [Vitis vinifera]	Development.Reproductive development.Flower development	335	100	1	335	1	335	335	100	100	100	0		2.04179	684	0
VIT_03s0038g02970	gi|359474997|ref|XP_002278409.2|	cluster_1											-1.324	0	Ataxia telangiectasia and Rad3 related	PREDICTED: serine/threonine-protein kinase ATR-like [Vitis vinifera]	Cellular process.Cell growth and death	2742	100	1	2741	1	2730	2730	100	99.3	99.4	13		1.969	5399	0
VIT_17s0000g08310	gi|359491245|ref|XP_002279402.2|	cluster_7											-1.002	0.000734	Ataxia-telangiectasia mutated protein (Atm)	PREDICTED: serine/threonine-protein kinase ATM [Vitis vinifera]	Cellular process.Cell growth and death	61	89.7	1	61	1	61	2956	2.1	100	100	0		2.04918	125	6e-30
VIT_15s0021g02790	gi|225453537|ref|XP_002275919.1|	cluster_8			1.855	0					1.144	0.000206	1.018	0.000336	ATELC/ELC	PREDICTED: protein ELC-like [Vitis vinifera]	Transport overview.Macromolecule transport.Protein transport.Tethering factors	364	100	1	364	1	364	364	100	100	100	0		2	728	0
VIT_00s0259g00110	gi|359496109|ref|XP_002273672.2|	cluster_3					-1.395	0.010139					2.76	1e-06	ATFP3 (Arabidopsis thaliana farnesylated protein 3	PREDICTED: uncharacterized protein LOC100257542 [Vitis vinifera]	Unclear	267	100	1	267	1	267	267	100	100	100	0		2.01124	537	1e-153
VIT_03s0132g00040	gi|225429263|ref|XP_002265008.1|	cluster_2									1.061	0	1.034	0	ATHVA22A (Arabidopsis thaliana HVA22 homologue A)	PREDICTED: uncharacterized protein LOC100247569 [Vitis vinifera]	Signaling.Hormone Signaling.ABA Signaling.ABA-mediated Signaling pathway	528	95	1	528	1	528	555	95.1	100	100	0		2.06439	1090	0
VIT_03s0132g00070	gi|225429265|ref|XP_002265802.1|	cluster_5			1.374	9e-06									ATHVA22A (Arabidopsis thaliana HVA22 homologue A)	PREDICTED: uncharacterized protein LOC100245618 [Vitis vinifera]	Signaling.Hormone Signaling.ABA Signaling.ABA-mediated Signaling pathway	490	100	1	490	1	490	490	100	100	100	0		2.05918	1009	0
VIT_03s0132g00080	gi|225429263|ref|XP_002265008.1|	cluster_5	1.418	0.000513	2.365	0			1.088	0.007578					ATHVA22A (Arabidopsis thaliana HVA22 homologue A)	PREDICTED: uncharacterized protein LOC100247569 [Vitis vinifera]	Signaling.Hormone Signaling.ABA Signaling.ABA-mediated Signaling pathway	69	100	1	69	1	69	555	12.4	98.6	100	0		2.07246	143	2e-35
VIT_03s0132g00100	gi|359475618|ref|XP_003631716.1|	cluster_8			1.064	0.000108							1.013	0.000102	ATHVA22A (Arabidopsis thaliana HVA22 homologue A)	PREDICTED: uncharacterized protein LOC100854587 [Vitis vinifera]	Signaling.Hormone Signaling.ABA Signaling.ABA-mediated Signaling pathway	437	100	1	396	1	437	437	100	90.6	90.6	41		1.81922	795	0
VIT_17s0000g08480	gi|359491528|ref|XP_002279128.2|	cluster_2											1.516	1e-06	ATMYB66/WER/WER1 (WEREWOLF 1)	PREDICTED: transcription factor WER-like [Vitis vinifera]	Cellular process.Cell growth and death	216	100	1	216	1	216	216	100	100	100	0		2.09259	452	1e-128
VIT_00s0230g00100		cluster_8			1.903	0	1.655	1.4e-05	1.744	6e-06			1.077	0.000231	ATP binding		Unknown
VIT_00s1967g00010		cluster_8					1.272	2e-06	1.058	1.7e-05					ATP binding		Unknown
VIT_00s2715g00010		cluster_8					1.083	3e-05							ATP binding		Unknown
VIT_17s0000g09150	gi|359491215|ref|XP_003634243.1|	cluster_8			-1.046	0.000837	-1.596	3.4e-05			-1.593	7e-06			ATP binding	PREDICTED: U-box domain-containing protein 54-like [Vitis vinifera]	Unknown	240	100	1	240	1	240	240	100	100	100	0		2.03333	488	1e-138
VIT_01s0010g02910	gi|359473574|ref|XP_002265151.2|	cluster_5					1.068	0.000308	1.114	0.000179					ATP binding protein	PREDICTED: probable inactive leucine-rich repeat receptor-like protein kinase At1g66830-like [Vitis vinifera]	Unknown	709	100	1	709	1	709	709	100	100	100	0		2.00564	1422	0
VIT_07s0005g01090	gi|359480106|ref|XP_003632400.1|	cluster_8									1.005	6e-06	1.302	0	ATP binding protein	PREDICTED: uncharacterized protein LOC100854991 [Vitis vinifera]	Unknown	287	100	1	287	93	379	379	75.7	100	100	0		2	574	1e-164
VIT_14s0006g02190	gi|359488141|ref|XP_002266168.2|	cluster_1											-1.23	1e-06	ATP dependent DNA ligase	PREDICTED: uncharacterized protein LOC100266816 [Vitis vinifera]	Metabolism.Primary metabolism.Nucleobase	870	99.7	1	870	44	913	1449	60	100	100	0		1.9977	1738	0
VIT_18s0164g00030	gi|225460496|ref|XP_002274963.1|	cluster_4							-1.255	0					ATP synthase delta chain	PREDICTED: ATP synthase delta chain, chloroplastic [Vitis vinifera]		244	100	1	244	1	244	244	100	100	100	0		1.89754	463	1e-131
VIT_09s0018g01930	gi|225443282|ref|XP_002274249.1|	cluster_8											2.105	0	ATP synthase epsilon chain	PREDICTED: ATP synthase subunit epsilon, mitochondrial isoform 1 [Vitis vinifera]		68	94.4	1	68	1	68	75	90.7	97.1	98.5	0		2.05882	140	1e-34
VIT_18s0089g00420	gi|225443282|ref|XP_002274249.1|	cluster_8											1.266	0	ATP synthase epsilon chain	PREDICTED: ATP synthase subunit epsilon, mitochondrial isoform 1 [Vitis vinifera]		53	70.7	1	53	19	71	75	70.7	81.1	86.8	0		1.75472	93	2e-20
VIT_08s0007g07650		cluster_4					1.016	0.042352							ATP synthase subunit beta		Metabolism.Primary metabolism.Generation of metabolite precursors and energy.Electron transport.Respiratory-chain phosphorylation
VIT_03s0180g00310	gi|225457237|ref|XP_002284179.1|	cluster_8			1.05	0.007275	1.444	0.001455	1.687	0.000294	1.734	6.1e-05	1.394	0.000328	ATP-dependent Clp protease ClpB protein	PREDICTED: chaperone protein ClpB1 [Vitis vinifera]	Transport overview.Incompletely characterized transport systems.Recognized transporters of unknown biochemical mechanism.Type VI Symbiosis/Virulence Sec Ptw	74	100	1	74	485	558	911	8.1	81.1	90.5	0		1.67568	124	1e-29
VIT_07s0005g05810	gi|225457237|ref|XP_002284179.1|	cluster_8			1.115	0.00025	1.665	1.1e-05	2.523	0	1.695	1e-06	2.053	0	ATP-dependent Clp protease ClpB protein	PREDICTED: chaperone protein ClpB1 [Vitis vinifera]	Transport overview.Incompletely characterized transport systems.Recognized transporters of unknown biochemical mechanism.Type VI Symbiosis/Virulence Sec Ptw	62	91.2	2	63	195	256	911	6.8	83.9	90.3	0		1.6129	100	1e-22
VIT_16s0100g00180	gi|225457237|ref|XP_002284179.1|	cluster_8			1.167	0.000198	1.024	0.002572	1.204	0.00055	1.114	0.000405	1.312	2.6e-05	ATP-dependent Clp protease ClpB protein	PREDICTED: chaperone protein ClpB1 [Vitis vinifera]	Transport overview.Incompletely characterized transport systems.Recognized transporters of unknown biochemical mechanism.Type VI Symbiosis/Virulence Sec Ptw	62	91.2	2	63	195	256	911	6.8	83.9	90.3	0		1.6129	100	1e-22
VIT_01s0010g00320	gi|225448998|ref|XP_002271552.1|	cluster_4					1.251	6.4e-05							ATPase	PREDICTED: ABC transporter G family member 28-like isoform 1 [Vitis vinifera]	Unclear	27	36.5	1	27	1	27	1120	2.4	88.9	92.6	0		1.88889	51	8e-08
VIT_02s0012g01660	gi|225427157|ref|XP_002277547.1|	cluster_7									-1.01	1.5e-05			ATPase PGP2 (P-glycoprotein 2)	PREDICTED: ABC transporter B family member 2 [Vitis vinifera]	Transport overview.Macromolecule transport.Multidrug transport.Multidrug ABC transport	1243	100	1	1243	1	1243	1243	100	100	100	0		1.93162	2401	0
VIT_15s0048g01930	gi|225453740|ref|XP_002269833.1|	cluster_4							-1.214	0.000837					ATPP2-A13	PREDICTED: F-box protein PP2-A13 [Vitis vinifera]	Unclassified	289	100	1	289	1	289	289	100	100	100	0		2.12457	614	1e-176
VIT_14s0060g02000	gi|225450745|ref|XP_002283524.1|	cluster_8									2.806	0	3.399	0	ATPP2-B14	PREDICTED: F-box protein PP2-B15-like [Vitis vinifera]	Unclassified	288	100	1	288	14	301	301	95.7	100	100	0		2.03819	587	1e-168
VIT_14s0060g01990	gi|225450743|ref|XP_002279225.1|	cluster_8			1.004	0.013769			1.327	0.004312	1.625	0.000221	1.634	9e-05	ATPP2-B15 (Phloem protein 2-B15)	PREDICTED: F-box protein PP2-B15-like [Vitis vinifera]	Unclassified	277	100	1	277	1	277	277	100	100	100	0		2.02166	560	1e-160
VIT_14s0060g02020	gi|225450747|ref|XP_002279245.1|	cluster_8									2.213	0	2.531	0	ATPP2-B15 (Phloem protein 2-B15)	PREDICTED: F-box protein PP2-B15 [Vitis vinifera]	Unclassified	285	100	1	285	1	285	285	100	100	100	0		2.05965	587	1e-168
VIT_14s0060g02650	gi|225450861|ref|XP_002284169.1|	cluster_1					-1.189	0.000246							ATRAD3 (Arabidopsis thaliana Ras Associated with Diabetes protein 3	PREDICTED: uncharacterized protein LOC100257940 [Vitis vinifera]	Unclear	453	100	1	453	15	467	467	97	100	100	0		2.05077	929	0
VIT_13s0019g04450	gi|225449024|ref|XP_002272997.1|	cluster_8			1.033	0									ATSYTA/NTMC2T1.1/NTMC2TYPE1.1/SYTA	PREDICTED: extended synaptotagmin-2 [Vitis vinifera]	Transport overview.Incompletely characterized transport systems.Recognized transporters of unknown biochemical mechanism.Unconventional Protein Secretion System	544	100	1	544	1	544	544	100	100	100	0		2.02757	1103	0
VIT_04s0008g05740	gi|225430336|ref|XP_002285251.1|	cluster_4			1.121	8e-06									ATSYTE/NTMC2T2.1/NTMC2TYPE2.1/SYTE	PREDICTED: extended synaptotagmin-1 isoform 1 [Vitis vinifera]	Transport overview.Incompletely characterized transport systems.Recognized transporters of unknown biochemical mechanism.Unconventional Protein Secretion System	570	100	1	570	1	570	570	100	100	100	0		2.00175	1141	0
VIT_01s0011g05580	gi|225424347|ref|XP_002281181.1|	cluster_8			1.012	1e-06			1.074	2e-06			1.566	0	Atypical receptor kinase MARK	PREDICTED: probable inactive receptor kinase At1g48480 [Vitis vinifera]	Signaling.Signaling pathway.Protein kinase	581	97.3	17	597	27	607	607	95.7	100	100	0		1.98795	1155	0
VIT_12s0059g00660	gi|225447017|ref|XP_002268684.1|	cluster_8											1.27	0	Autophagy 8d (APG8d)	PREDICTED: autophagy-related protein 8C isoform 1 [Vitis vinifera]	Metabolism.Cellular metabolism.Cellular catabolism.Autophagy	121	100	1	121	1	121	121	100	100	100	0		1.99174	241	8e-65
VIT_15s0048g00660	gi|225453953|ref|XP_002280077.1|	cluster_3											1.062	0	Autophagy 8f (APG8f)	PREDICTED: autophagy-related protein 8f isoform 2 [Vitis vinifera]	Metabolism.Cellular metabolism.Cellular catabolism.Autophagy	124	100	1	124	1	124	124	100	100	100	0		2	248	7e-67
VIT_07s0005g02200	gi|225437704|ref|XP_002280035.1|	cluster_8											1.254	1e-06	Autophagy 8i (APG8i)	PREDICTED: autophagy-related protein 8i [Vitis vinifera]	Metabolism.Cellular metabolism.Cellular catabolism.Autophagy	124	100	1	124	6	129	129	96.1	100	100	0		2.02419	251	8e-68
VIT_13s0067g00330	gi|225448371|ref|XP_002268925.1|	cluster_7					-1.343	0.000495	-1.112	0.002817					AUX1 auxin influx carrier protein	PREDICTED: auxin transporter-like protein 2 [Vitis vinifera]	Signaling.Hormone Signaling.Auxin Signaling.Auxin transport	471	100	1	471	1	471	471	100	100	100	0		2.06369	972	0
VIT_18s0001g12100	gi|225458352|ref|XP_002281702.1|	cluster_3											1.092	5e-06	Auxilin	PREDICTED: uncharacterized protein LOC100264365 [Vitis vinifera]	Cellular process.Cellular transport.Protein trafficking.Vesicle-mediated trafficking	766	100	1	766	1	766	766	100	100	100	0		2.00653	1537	0
VIT_04s0044g01870	gi|225431655|ref|XP_002263531.1|	cluster_3											-1.616	4e-06	Auxin efflux carrier	PREDICTED: uncharacterized protein LOC100255141 [Vitis vinifera]	Signaling.Hormone Signaling.Auxin Signaling.Auxin transport	380	100	1	380	12	390	390	97.2	99.7	99.7	1		1.94211	738	0
VIT_04s0044g01880	gi|359476994|ref|XP_002263495.2|	cluster_3			-1.01	0.003304	-2.543	0	-3.482	0	-2.338	0			Auxin Efflux Carrier	PREDICTED: uncharacterized protein LOC100260227 [Vitis vinifera]	Signaling.Hormone Signaling.Auxin Signaling.Auxin transport	417	90.6	44	459	1	387	387	100	90.9	91.4	31		1.71463	715	0
VIT_08s0040g01220	gi|225440099|ref|XP_002282693.1|	cluster_5			1.063	2.3e-05							1.051	1.4e-05	Auxin efflux carrier protein 10	PREDICTED: probable auxin efflux carrier component 1c-like isoform 2 [Vitis vinifera]	Signaling.Hormone Signaling.Auxin Signaling.Auxin transport	599	100	1	599	1	599	599	100	100	100	0		1.98664	1190	0
VIT_04s0023g00320	gi|225431003|ref|XP_002279191.1|	cluster_8			-1.076	0.000602									Auxin efflux carrier protein 8	PREDICTED: putative auxin efflux carrier component 8 [Vitis vinifera]	Signaling.Hormone Signaling.Auxin Signaling.Auxin transport	356	100	1	356	1	356	356	100	100	100	0		1.98315	706	0
VIT_08s0040g01810	gi|225439992|ref|XP_002281486.1|	cluster_4			-1.507	0			-1.666	0			-1.447	0	Auxin response factor 10	PREDICTED: auxin response factor 18-like [Vitis vinifera]	Signaling.Hormone Signaling.Auxin Signaling.Auxin-mediated Signaling pathway	701	100	1	623	1	701	701	100	88.9	88.9	78		1.80029	1262	0
VIT_15s0046g00290	gi|359489584|ref|XP_002264072.2|	cluster_3			-1.312	0	-1.083	2.2e-05	-1.047	2.8e-05	-1.232	1e-06	-1.04	3e-06	Auxin response factor 18	PREDICTED: auxin response factor 18-like [Vitis vinifera]	Signaling.Hormone Signaling.Auxin Signaling.Auxin-mediated Signaling pathway	689	98.1	14	702	77	764	764	90.1	98.7	99.4	1		1.97968	1364	0
VIT_11s0065g00310	gi|359484941|ref|XP_002266603.2|	cluster_4			-1.35	0			-1.027	0			-1.162	0	Auxin response factor 2	PREDICTED: auxin response factor 5-like [Vitis vinifera]	Signaling.Hormone Signaling.Auxin Signaling.Auxin-mediated Signaling pathway	1100	98.7	16	1115	18	1117	1117	98.5	99.7	99.9	0		2.00273	2203	0
VIT_10s0003g00420	gi|359483904|ref|XP_002273401.2|	cluster_4			-1.015	0									Auxin response factor 3	PREDICTED: auxin response factor 3-like [Vitis vinifera]	Signaling.Hormone Signaling.Auxin Signaling.Auxin-mediated Signaling pathway	730	93.6	1	729	1	730	740	98.6	99.9	99.9	1		2.02055	1475	0
VIT_04s0079g00200	gi|359476473|ref|XP_002266678.2|	cluster_7											-1.042	0	Auxin response factor 8	PREDICTED: auxin response factor 8-like [Vitis vinifera]	Signaling.Hormone Signaling.Auxin Signaling.Auxin-mediated Signaling pathway	662	93.6	46	707	185	846	846	78.3	99.8	100	0		2.03172	1345	0
VIT_02s0025g01740	gi|359473930|ref|XP_002265162.2|	cluster_3			-1.119	0	-1.077	1e-06	-1.479	0	-1.302	0	-1.361	0	Auxin response factor 9	PREDICTED: auxin response factor 9-like [Vitis vinifera]	Signaling.Hormone Signaling.Auxin Signaling.Auxin-mediated Signaling pathway	693	100	1	682	1	693	693	100	98.4	98.4	11		1.99134	1380	0
VIT_13s0106g00430		cluster_2					1.311	0.004272							Auxin response factor ARF6		Signaling.Hormone Signaling.Auxin Signaling.Auxin-mediated Signaling pathway
VIT_03s0038g01090	gi|359475065|ref|XP_003631579.1|	cluster_7							-2.809	2e-06					Auxin responsive SAUR protein	PREDICTED: auxin-induced protein X15 [Vitis vinifera]	Signaling.Hormone Signaling.Auxin Signaling.Auxin-mediated Signaling pathway	95	100	1	95	1	95	95	100	100	100	0		2.07368	197	1e-51
VIT_03s0038g01120	gi|225427836|ref|XP_002276035.1|	cluster_8							-1.174	0.019403					Auxin responsive SAUR protein	PREDICTED: auxin-induced protein 15A [Vitis vinifera]	Signaling.Hormone Signaling.Auxin Signaling.Auxin-mediated Signaling pathway	88	100	1	88	1	88	88	100	100	100	0		2.05682	181	9e-47
VIT_03s0038g01170	gi|225427854|ref|XP_002276250.1|	cluster_7							-1.702	0.000248					Auxin responsive SAUR protein	PREDICTED: auxin-induced protein 10A5 [Vitis vinifera]	Signaling.Hormone Signaling.Auxin Signaling.Auxin-mediated Signaling pathway	95	100	1	95	1	95	95	100	91.6	93.7	0		1.91579	182	4e-47
VIT_03s0038g01180	gi|225427850|ref|XP_002276204.1|	cluster_8							-1.216	0.018109					Auxin responsive SAUR protein	PREDICTED: auxin-induced protein X15 [Vitis vinifera]	Signaling.Hormone Signaling.Auxin Signaling.Auxin-mediated Signaling pathway	95	100	1	95	1	95	95	100	100	100	0		2.07368	197	1e-51
VIT_03s0038g01210	gi|225427854|ref|XP_002276250.1|	cluster_7							-2.489	3e-06					Auxin responsive SAUR protein	PREDICTED: auxin-induced protein 10A5 [Vitis vinifera]	Signaling.Hormone Signaling.Auxin Signaling.Auxin-mediated Signaling pathway	95	100	1	95	1	95	95	100	100	100	0		2.08421	198	4e-52
VIT_03s0038g01230	gi|359474898|ref|XP_003631553.1|	cluster_7							-2.325	7e-06					Auxin responsive SAUR protein	PREDICTED: auxin-induced protein X15-like [Vitis vinifera]	Signaling.Hormone Signaling.Auxin Signaling.Auxin-mediated Signaling pathway	95	100	1	95	1	95	95	100	100	100	0		2.06316	196	3e-51
VIT_03s0038g01250	gi|225427858|ref|XP_002276321.1|	cluster_7							-2.469	5e-06					Auxin responsive SAUR protein	PREDICTED: auxin-induced protein 10A5 [Vitis vinifera]	Signaling.Hormone Signaling.Auxin Signaling.Auxin-mediated Signaling pathway	95	100	1	95	1	95	95	100	100	100	0		2.07368	197	9e-52
VIT_03s0038g01310	gi|225427874|ref|XP_002276412.1|	cluster_1							-2.236	0					Auxin responsive SAUR protein	PREDICTED: auxin-induced protein X10A [Vitis vinifera]	Signaling.Hormone Signaling.Auxin Signaling.Auxin-mediated Signaling pathway	100	69.4	45	144	1	100	100	100	100	100	0		2.04	204	1e-53
VIT_04s0023g00560	gi|225430947|ref|XP_002271427.1|	cluster_5							-1.246	0.001521					Auxin responsive SAUR protein	PREDICTED: auxin-induced protein 15A [Vitis vinifera]	Signaling.Hormone Signaling.Auxin Signaling.Auxin-mediated Signaling pathway	97	100	1	97	1	97	97	100	100	100	0		2	194	8e-51
VIT_09s0002g00670	gi|359483003|ref|XP_003632877.1|	cluster_5	1.393	0.000155	1.575	1.1e-05	2.266	1e-06							Auxin responsive SAUR protein	PREDICTED: uncharacterized protein LOC100853427 [Vitis vinifera]	Signaling.Hormone Signaling.Auxin Signaling.Auxin-mediated Signaling pathway	101	100	1	101	1	101	101	100	100	100	0		2.07921	210	1e-55
VIT_18s0001g00300	gi|225459830|ref|XP_002284828.1|	cluster_8									-1.567	1.6e-05			Auxin responsive SAUR protein	PREDICTED: auxin-induced protein 10A5 [Vitis vinifera]	Signaling.Hormone Signaling.Auxin Signaling.Auxin-mediated Signaling pathway	132	100	1	132	10	141	141	93.6	100	100	0		1.96212	259	2e-70
VIT_01s0011g04860	gi|225424210|ref|XP_002284302.1|	cluster_7			-1.378	1e-06	-1.3	1.4e-05			-1.425	1e-06			Auxin transport protein (PIN3)	PREDICTED: auxin efflux carrier component 3 isoform 1 [Vitis vinifera]	Signaling.Hormone Signaling.Auxin Signaling.Auxin transport	649	100	1	649	1	649	649	100	100	100	0		2	1298	0
VIT_08s0040g01230	gi|225440093|ref|XP_002282650.1|	cluster_6	1.115	5.6e-05									1.599	0	Auxin transport protein (PIN3)	PREDICTED: probable auxin efflux carrier component 1c-like isoform 2 [Vitis vinifera]	Signaling.Hormone Signaling.Auxin Signaling.Auxin transport	597	100	1	597	1	597	597	100	100	100	0		1.99497	1191	0
VIT_03s0038g02140	gi|225427975|ref|XP_002277417.1|	cluster_6					-1.344	0.006749			-1.619	0.000532			Auxin transporter protein 2	PREDICTED: auxin transporter-like protein 5-like [Vitis vinifera]	Signaling.Hormone Signaling.Auxin Signaling.Auxin transport	489	100	1	489	1	489	489	100	98.8	99.6	0		2.05726	1006	0
VIT_07s0104g00710	gi|225436882|ref|XP_002273447.1|	cluster_8											1.194	0	Auxin-binding protein 1 (ABP1)	PREDICTED: auxin-binding protein T85 [Vitis vinifera]	Signaling.Hormone Signaling.Auxin Signaling.Auxin-mediated Signaling pathway	177	90.8	1	177	1	177	188	94.1	99.4	100	0		2.07345	367	1e-102
VIT_03s0038g03240	gi|225428165|ref|XP_002278795.1|	cluster_8			1.095	1e-06									Auxin-independent growth promoter	PREDICTED: DUF246 domain-containing protein At1g04910-like [Vitis vinifera]	Unknown	592	100	1	592	89	680	680	87.1	100	100	0		2.00169	1185	0
VIT_08s0007g01650	gi|359481698|ref|XP_002277149.2|	cluster_5			1.951	0									Auxin-independent growth promoter	PREDICTED: DUF246 domain-containing protein At1g04910 [Vitis vinifera]	Unknown	618	100	1	618	1	618	618	100	100	100	0		2.04369	1263	0
VIT_17s0000g01750	gi|225456264|ref|XP_002279576.1|	cluster_8									-1.106	0.000337			Auxin-independent growth promoter	PREDICTED: DUF246 domain-containing protein At1g04910-like [Vitis vinifera]	Unknown	433	77	130	562	1	433	433	100	100	100	0		1.99307	863	0
VIT_07s0005g01300	gi|225437531|ref|XP_002270249.1|	cluster_7											-1.3	4e-06	Auxin-induced beta-glucosidase	PREDICTED: probable beta-D-xylosidase 2 [Vitis vinifera]	Metabolism.Primary metabolism.Carbohydrate metabolism.Polysaccharide metabolism.Starch and sucrose metabolism	768	100	1	768	1	768	768	100	100	100	0		2.03255	1561	0
VIT_09s0002g00650	gi|225442026|ref|XP_002268832.1|	cluster_7					-1.707	2e-06							Auxin-induced protein	PREDICTED: uncharacterized protein LOC100261740 [Vitis vinifera]	Signaling.Hormone Signaling.Auxin Signaling.Auxin-mediated Signaling pathway	120	62.5	73	192	1	120	120	100	100	100	0		2.00833	241	1e-64
VIT_09s0002g00680	gi|225442028|ref|XP_002268906.1|	cluster_8											1.052	0	Auxin-induced protein	PREDICTED: probable complex I intermediate-associated protein 30-like isoform 1 [Vitis vinifera]	Signaling.Hormone Signaling.Auxin Signaling.Auxin-mediated Signaling pathway	227	100	1	225	1	227	227	100	99.1	99.1	2		2.05286	466	1e-132
VIT_00s0184g00110	gi|359495509|ref|XP_003635006.1|	cluster_2			1.686	0	1.477	2.2e-05							Auxin-induced protein (AIR12)	PREDICTED: auxin-induced in root cultures protein 12-like [Vitis vinifera]	Signaling.Hormone Signaling.Auxin Signaling.Auxin-mediated Signaling pathway	250	100	1	250	1	250	250	100	100	100	0		2.02	505	1e-144
VIT_05s0020g04680	gi|225432890|ref|XP_002284121.1|	cluster_4			-1.024	0.000716	-1.504	4.5e-05	-2.877	0	-1.324	4.8e-05	-1.297	2.5e-05	Auxin-induced protein 22D	PREDICTED: auxin-induced protein 22D [Vitis vinifera]	Signaling.Hormone Signaling.Auxin Signaling.Auxin-mediated Signaling pathway	168	100	1	168	1	168	192	87.5	99.4	100	0		2.05357	345	9e-96
VIT_07s0141g00270	gi|225437213|ref|XP_002281696.1|	cluster_3			-2.016	0	-1.67	4e-06	-2.328	0	-1.498	3e-06			Auxin-induced protein 22D	PREDICTED: auxin-induced protein 22D [Vitis vinifera]	Signaling.Hormone Signaling.Auxin Signaling.Auxin-mediated Signaling pathway	186	100	1	186	1	186	186	100	100	100	0		2.05376	382	1e-107
VIT_14s0030g02310	gi|225451360|ref|XP_002279955.1|	cluster_7							-2.503	0			-1.279	0.000196	Auxin-induced protein 22D	PREDICTED: auxin-induced protein 22D [Vitis vinifera]	Signaling.Hormone Signaling.Auxin Signaling.Auxin-mediated Signaling pathway	199	100	1	199	1	199	199	100	100	100	0		2.06533	411	1e-115
VIT_06s0004g04150	gi|225435068|ref|XP_002281433.1|	cluster_7							-1.096	6e-06			-1.148	0	Auxin-regulated protein	PREDICTED: uncharacterized protein LOC100245073 [Vitis vinifera]	Signaling.Hormone Signaling.Auxin Signaling.Auxin-mediated Signaling pathway	428	100	1	428	1	428	428	100	100	100	0		2.00234	857	0
VIT_03s0038g01130	gi|359474902|ref|XP_002276058.2|	cluster_7							-2.654	0.000118					Auxin-responsive	PREDICTED: auxin-induced protein X15-like [Vitis vinifera]	Signaling.Hormone Signaling.Auxin Signaling.Auxin-mediated Signaling pathway	95	100	1	95	1	95	95	100	100	100	0		2.07368	197	1e-51
VIT_03s0038g01150	gi|225427846|ref|XP_002271793.1|	cluster_7							-1.447	0.000454					Auxin-responsive	PREDICTED: auxin-induced protein 10A5 [Vitis vinifera]	Signaling.Hormone Signaling.Auxin Signaling.Auxin-mediated Signaling pathway	95	100	1	95	1	95	95	100	100	100	0		2.05263	195	4e-51
VIT_10s0405g00040	gi|359483457|ref|XP_002267894.2|	cluster_2									1.052	0.026864			Auxin-responsive protein	PREDICTED: uncharacterized protein LOC100246969 [Vitis vinifera]	Signaling.Hormone Signaling.Auxin Signaling.Auxin-mediated Signaling pathway	396	100	1	396	1	396	396	100	100	100	0		2.0202	800	0
VIT_12s0057g00420	gi|225447614|ref|XP_002273270.1|	cluster_3							-1.471	0.006268	-2.128	5.5e-05			Auxin-responsive protein AIR12	PREDICTED: uncharacterized protein LOC100258038 [Vitis vinifera]	Signaling.Hormone Signaling.Auxin Signaling.Auxin-mediated Signaling pathway	394	100	1	394	1	394	394	100	100	100	0		2.03046	800	0
VIT_15s0048g00530	gi|225453979|ref|XP_002280387.1|	cluster_8											1.645	0	Auxin-responsive SAUR11	PREDICTED: uncharacterized protein LOC100260776 [Vitis vinifera]	Signaling.Hormone Signaling.Auxin Signaling.Auxin-mediated Signaling pathway	172	100	1	172	1	172	172	100	100	100	0		2.15116	370	1e-103
VIT_07s0031g02740	gi|225438339|ref|XP_002272614.1|	cluster_8							2.061	0			2.996	0	Auxin-responsive SAUR12	PREDICTED: auxin-induced protein 6B-like [Vitis vinifera]	Signaling.Hormone Signaling.Auxin Signaling.Auxin-mediated Signaling pathway	97	100	1	97	7	103	103	94.2	100	100	0		2.20619	214	5e-57
VIT_15s0048g02860	gi|225453575|ref|XP_002263012.1|	cluster_8			-1.197	1e-06									Auxin-responsive SAUR29	PREDICTED: auxin-induced protein 10A5 [Vitis vinifera]	Signaling.Hormone Signaling.Auxin Signaling.Auxin-mediated Signaling pathway	115	100	1	115	1	115	115	100	100	100	0		2.2	253	1e-68
VIT_16s0098g01150	gi|225455256|ref|XP_002273092.1|	cluster_8			1.831	1e-06	-1.203	0.000728							Auxin-responsive SAUR29	PREDICTED: indole-3-acetic acid-induced protein ARG7 [Vitis vinifera]	Signaling.Hormone Signaling.Auxin Signaling.Auxin-mediated Signaling pathway	121	100	1	121	1	121	121	100	100	100	0		2.2562	273	2e-74
VIT_03s0038g01110	gi|225427834|ref|XP_002271501.1|	cluster_7							-3.31	1.1e-05					Auxin-responsive SAUR31	PREDICTED: auxin-induced protein X15 [Vitis vinifera]	Signaling.Hormone Signaling.Auxin Signaling.Auxin-mediated Signaling pathway	95	100	1	95	1	95	95	100	100	100	0		2.06316	196	2e-51
VIT_04s0023g00580	gi|225430943|ref|XP_002278069.1|	cluster_3	1.457	6.4e-05	2.578	0	-1.311	0.000359			-1.091	0.000737			Auxin-responsive SAUR32	PREDICTED: auxin-induced protein 15A [Vitis vinifera]	Signaling.Hormone Signaling.Auxin Signaling.Auxin-mediated Signaling pathway	91	100	1	91	1	91	91	100	100	100	0		2.05495	187	9e-49
VIT_11s0016g00500	gi|225444619|ref|XP_002275524.1|	cluster_8	1.022	0.000594							1.45	4e-06	1.586	0	Auxin-responsive SAUR37	PREDICTED: uncharacterized protein LOC100244113 [Vitis vinifera]	Signaling.Hormone Signaling.Auxin Signaling.Auxin-mediated Signaling pathway	120	100	1	120	1	120	120	100	100	100	0		2.03333	244	9e-66
VIT_03s0038g00950	gi|225427810|ref|XP_002270504.1|	cluster_2							1.109	0.003282					Auxin-responsive SAUR9	PREDICTED: auxin-induced protein 15A [Vitis vinifera]	Signaling.Hormone Signaling.Auxin Signaling.Auxin-mediated Signaling pathway	104	100	1	104	1	104	104	100	100	100	0		2.05769	214	9e-57
VIT_01s0026g01870	gi|225425764|ref|XP_002271583.1|	cluster_7			-1.073	1e-05	-1.886	0	-2.983	0	-1.669	0	-2.974	0	Avr9/Cf-9 induced kinase 1	PREDICTED: protein kinase 2B, chloroplastic-like [Vitis vinifera]	Response to stimulus.Stress response.Biotic stress response	389	100	1	389	1	389	389	100	100	100	0		2.04627	796	0
VIT_04s0008g02070	gi|225429710|ref|XP_002280196.1|	cluster_8									-1.235	0.007191			Avr9/Cf-9 induced kinase 1	PREDICTED: serine/threonine-protein kinase At5g01020 [Vitis vinifera]	Response to stimulus.Stress response.Biotic stress response	440	100	1	440	1	440	440	100	100	100	0		2.01364	886	0
VIT_11s0016g01060	gi|225444724|ref|XP_002277991.1|	cluster_5			1.237	0.003194									Avr9/Cf-9 induced kinase 1	PREDICTED: serine/threonine-protein kinase At5g01020 [Vitis vinifera]	Response to stimulus.Stress response.Biotic stress response	442	100	1	442	1	442	442	100	100	100	0		2.02036	893	0
VIT_01s0011g06140	gi|359473099|ref|XP_003631249.1|	cluster_3			1.753	0.026623	-2.538	0.004745							Avr9/Cf-9 rapidly elicited protein	PREDICTED: U-box domain-containing protein 21-like [Vitis vinifera]	Response to stimulus.Stress response.Biotic stress response	442	100	1	442	1	442	442	100	100	100	0		1.95701	865	0
VIT_09s0002g00220	gi|225441963|ref|XP_002263215.1|	cluster_7							-1.12	0.002137					Avr9/Cf-9 rapidly elicited protein 132	PREDICTED: RING-H2 finger protein ATL60-like [Vitis vinifera]	Response to stimulus.Stress response.Biotic stress response	304	100	1	304	1	304	304	100	100	100	0		2.02632	616	1e-177
VIT_14s0068g00740	gi|225451673|ref|XP_002278174.1|	cluster_7							-1	0.003179					Avr9/Cf-9 rapidly elicited protein 146	PREDICTED: uncharacterized protein LOC100261750 [Vitis vinifera]	Response to stimulus.Stress response.Biotic stress response	207	100	1	207	2	208	208	99.5	100	100	0		2.0628	427	1e-120
VIT_12s0134g00240	gi|225447429|ref|XP_002281878.1|	cluster_5					-1.198	2e-06	-1.866	0					Avr9/Cf-9 rapidly elicited protein 20	PREDICTED: calcium-binding protein PBP1 [Vitis vinifera]	Signaling.Signaling pathway.Calcium sensors and Signaling	116	100	1	116	1	116	116	100	100	100	0		1.99138	231	4e-62
VIT_19s0014g04650	gi|225461211|ref|XP_002283303.1|	cluster_5					-1.505	0.000186							Avr9/Cf-9 rapidly elicited protein 20	PREDICTED: calcium-binding protein PBP1 [Vitis vinifera]	Signaling.Signaling pathway.Calcium sensors and Signaling	113	75.3	38	150	5	117	117	96.6	100	100	0		2.06195	233	2e-62
VIT_00s1679g00010		cluster_4							-1.348	0.013361					Avr9/Cf-9 rapidly elicited protein 75		Response to stimulus.Stress response.Biotic stress response
VIT_14s0006g03250	gi|225451991|ref|XP_002283463.1|	cluster_7							-1.027	0.003997					AWPM-19	PREDICTED: uncharacterized protein LOC100242900 [Vitis vinifera]	Signaling.Hormone Signaling.ABA Signaling.ABA-mediated Signaling pathway	160	79.6	1	160	1	160	160	100	100	100	0		2.00625	321	2e-88
VIT_10s0003g02620	gi|225463366|ref|XP_002272619.1|	cluster_2											1.269	0	AWPM19	PREDICTED: uncharacterized protein LOC100253821 [Vitis vinifera]	Signaling.Hormone Signaling.ABA Signaling.ABA-mediated Signaling pathway	159	100	1	159	1	159	159	100	100	100	0		1.99371	317	1e-87
VIT_14s0083g01140	gi|225451798|ref|XP_002281305.1|	cluster_8			3.952	0	1.147	0.048688	3.584	1e-06	2.022	0.000316	3.219	0	B12D	PREDICTED: uncharacterized protein LOC100258293 [Vitis vinifera]	Unclear	89	100	1	89	1	89	89	100	100	100	0		2.05618	183	1e-47
VIT_09s0002g06840	gi|359482698|ref|XP_003632810.1|	cluster_8											1.57	0.000111	Barwin endoglucanase	PREDICTED: LOW QUALITY PROTEIN: putative ripening-related protein 2-like [Vitis vinifera]	Response to stimulus.Stress response.Biotic stress response	152	82.2	34	185	74	225	225	67.6	100	100	0		2.19737	334	1e-92
VIT_09s0002g06860	gi|225442965|ref|XP_002265810.1|	cluster_8											1.771	6e-06	Barwin endoglucanase	PREDICTED: putative ripening-related protein 2 [Vitis vinifera]	Response to stimulus.Stress response.Biotic stress response	188	100	1	188	1	188	188	100	100	100	0		2.16489	407	1e-114
VIT_15s0046g02950	gi|225454174|ref|XP_002273597.1|	cluster_8											1.402	6.4e-05	Barwin endoglucanase	PREDICTED: putative ripening-related protein 2-like [Vitis vinifera]	Response to stimulus.Stress response.Biotic stress response	188	100	1	188	1	188	188	100	93.6	96.8	0		2.04787	385	1e-108
VIT_15s0046g02960	gi|225454174|ref|XP_002273597.1|	cluster_8											1.527	4.8e-05	Barwin endoglucanase	PREDICTED: putative ripening-related protein 2-like [Vitis vinifera]	Response to stimulus.Stress response.Biotic stress response	188	100	1	188	1	188	188	100	100	100	0		2.15957	406	1e-114
VIT_15s0046g02990	gi|359489788|ref|XP_003633977.1|	cluster_8											1.826	1.9e-05	Barwin endoglucanase	PREDICTED: putative ripening-related protein 2-like [Vitis vinifera]	Response to stimulus.Stress response.Biotic stress response	188	100	1	188	1	188	188	100	100	100	0		2.15957	406	1e-114
VIT_15s0046g03000	gi|225454174|ref|XP_002273597.1|	cluster_8											1.383	0.000504	Barwin endoglucanase	PREDICTED: putative ripening-related protein 2-like [Vitis vinifera]	Response to stimulus.Stress response.Biotic stress response	188	100	1	188	1	188	188	100	94.7	97.3	0		2.05319	386	1e-108
VIT_11s0016g04810	gi|225445412|ref|XP_002285021.1|	cluster_3					1.148	5.9e-05	-1.481	2e-06					BAS1 (PHYB activation tagged suppressor 1)	PREDICTED: cytochrome P450 734A1-like [Vitis vinifera]	Signaling.Hormone Signaling.Brassinosteroid Signaling.Brassinosteroid metabolism.Brassinosteroid biosynthesis	527	100	1	527	1	527	527	100	100	100	0		2.03416	1072	0
VIT_00s1312g00010	gi|225469216|ref|XP_002264407.1|	cluster_2	1.023	0.009795					2.234	5e-06	1.307	0.000764	2.308	0	Basic helix-loop-helix (bHLH) family	PREDICTED: transcription factor bHLH93-like [Vitis vinifera]	Regulation overview.Regulation of gene expression.Regulation of transcription.Transcription factor.bHLH family transcription factor	331	100	1	331	1	331	331	100	99.7	100	0		2.01208	666	0
VIT_00s1314g00010	gi|225438169|ref|XP_002262764.1|	cluster_3							-1.46	0.000164					Basic helix-loop-helix (bHLH) family	PREDICTED: transcription factor bHLH25-like [Vitis vinifera]	Regulation overview.Regulation of gene expression.Regulation of transcription.Transcription factor.bHLH family transcription factor	334	100	1	334	25	358	358	93.3	100	100	0		1.98503	663	0
VIT_00s2739g00010	gi|225469216|ref|XP_002264407.1|	cluster_2	1.058	0.005667					2.085	7e-06			1.185	0.000645	Basic helix-loop-helix (bHLH) family	PREDICTED: transcription factor bHLH93-like [Vitis vinifera]	Regulation overview.Regulation of gene expression.Regulation of transcription.Transcription factor.bHLH family transcription factor	84	100	1	84	248	331	331	25.4	100	100	0		2.04762	172	3e-44
VIT_01s0026g00350	gi|225424721|ref|XP_002265760.1|	cluster_5					-1.451	0.005038							Basic helix-loop-helix (bHLH) family	PREDICTED: uncharacterized protein LOC100258629 [Vitis vinifera]	Regulation overview.Regulation of gene expression.Regulation of transcription.Transcription factor.bHLH family transcription factor	346	100	1	346	1	346	346	100	100	100	0		2.11272	731	0
VIT_01s0026g02030	gi|225425746|ref|XP_002276549.1|	cluster_3	-1.021	0.029491	-1.364	0.002212									Basic helix-loop-helix (bHLH) family	PREDICTED: transcription factor bHLH135 [Vitis vinifera]	Regulation overview.Regulation of gene expression.Regulation of transcription.Transcription factor.bHLH family transcription factor	92	100	1	92	1	92	92	100	100	100	0		1.90217	175	5e-45
VIT_01s0127g00640	gi|359473220|ref|XP_003631270.1|	cluster_1							-1.018	0.009432					Basic helix-loop-helix (bHLH) family	PREDICTED: transcription factor bHLH90-like [Vitis vinifera]	Regulation overview.Regulation of gene expression.Regulation of transcription.Transcription factor.bHLH family transcription factor	87	90.6	1	87	8	94	481	18.1	100	100	0		2.27586	198	4e-52
VIT_03s0038g04760	gi|225428454|ref|XP_002284113.1|	cluster_4			-1.175	0.000798			-1.326	0.000832					Basic helix-loop-helix (bHLH) family	PREDICTED: transcription factor bHLH63-like [Vitis vinifera]	Regulation overview.Regulation of gene expression.Regulation of transcription.Transcription factor.bHLH family transcription factor	453	100	1	453	4	456	456	99.3	100	100	0		2.00442	908	0
VIT_07s0151g00450	gi|359494803|ref|XP_003634844.1|	cluster_6											1.109	1.7e-05	Basic helix-loop-helix (bHLH) family	PREDICTED: transcription factor bHLH74-like [Vitis vinifera]	Regulation overview.Regulation of gene expression.Regulation of transcription.Transcription factor.bHLH family transcription factor	415	100	1	415	1	415	415	100	100	100	0		2.02892	842	0
VIT_09s0002g02700	gi|359482873|ref|XP_003632856.1|	cluster_8											-1.113	0.000738	Basic helix-loop-helix (bHLH) family	PREDICTED: transcription factor bHLH87-like [Vitis vinifera]	Regulation overview.Regulation of gene expression.Regulation of transcription.Transcription factor.bHLH family transcription factor	471	100	1	471	1	471	471	100	100	100	0		2.00425	944	0
VIT_10s0003g01160	gi|225443819|ref|XP_002273834.1|	cluster_7			-2.173	1e-05	-2.147	6.8e-05	-1.848	0.000326	-1.851	9.4e-05	-1.273	0.002106	Basic helix-loop-helix (bHLH) family	PREDICTED: transcription factor bHLH30-like [Vitis vinifera]	Regulation overview.Regulation of gene expression.Regulation of transcription.Transcription factor.bHLH family transcription factor	159	100	1	159	100	258	258	61.6	100	100	0		1.95597	311	9e-86
VIT_10s0003g01170	gi|225443819|ref|XP_002273834.1|	cluster_7			-1.798	1.5e-05	-1.182	0.004762	-1.57	0.000353					Basic helix-loop-helix (bHLH) family	PREDICTED: transcription factor bHLH30-like [Vitis vinifera]	Regulation overview.Regulation of gene expression.Regulation of transcription.Transcription factor.bHLH family transcription factor	99	98	1	99	1	99	258	38.4	100	100	0		2.0303	201	8e-53
VIT_10s0003g02940	gi|225463438|ref|XP_002275393.1|	cluster_7			-1.157	0	-1.029	0							Basic helix-loop-helix (bHLH) family	PREDICTED: transcription factor bHLH144 isoform 2 [Vitis vinifera]	Regulation overview.Regulation of gene expression.Regulation of transcription.Transcription factor.bHLH family transcription factor	244	100	1	244	1	244	244	100	100	100	0		2.0123	491	1e-139
VIT_11s0016g00380	gi|359484248|ref|XP_002277344.2|	cluster_7					-1.022	0							Basic helix-loop-helix (bHLH) family	PREDICTED: uncharacterized protein LOC100257707 [Vitis vinifera]	Regulation overview.Regulation of gene expression.Regulation of transcription.Transcription factor.bHLH family transcription factor	536	100	1	536	1	536	536	100	100	100	0		1.98321	1063	0
VIT_11s0016g02070	gi|225444893|ref|XP_002279486.1|	cluster_7			-1.282	0.029684			-2.124	0.001855					Basic helix-loop-helix (bHLH) family	PREDICTED: putative transcription factor bHLH041 [Vitis vinifera]	Regulation overview.Regulation of gene expression.Regulation of transcription.Transcription factor.bHLH family transcription factor	513	100	1	513	1	513	513	100	100	100	0		1.98051	1016	0
VIT_11s0037g01310		cluster_2							1.443	4.9e-05					Basic helix-loop-helix (bHLH) family		Regulation overview.Regulation of gene expression.Regulation of transcription.Transcription factor.bHLH family transcription factor
VIT_11s0052g00100	gi|225445937|ref|XP_002263999.1|	cluster_3			1.169	1e-06									Basic helix-loop-helix (bHLH) family	PREDICTED: transcription factor bHLH35 [Vitis vinifera]	Regulation overview.Regulation of gene expression.Regulation of transcription.Transcription factor.bHLH family transcription factor	244	100	1	244	1	244	244	100	100	100	0		1.95492	477	1e-135
VIT_12s0028g02350	gi|225446577|ref|XP_002280074.1|	cluster_7					-1.193	1e-06							Basic helix-loop-helix (bHLH) family	PREDICTED: transcription factor bHLH30 [Vitis vinifera]	Regulation overview.Regulation of gene expression.Regulation of transcription.Transcription factor.bHLH family transcription factor	259	100	1	259	1	259	259	100	100	100	0		1.96139	508	1e-145
VIT_13s0064g01290	gi|359487434|ref|XP_003633592.1|	cluster_2									1.012	0.001651			Basic helix-loop-helix (bHLH) family	PREDICTED: transcription factor bHLH130-like [Vitis vinifera]	Regulation overview.Regulation of gene expression.Regulation of transcription.Transcription factor.bHLH family transcription factor	383	100	1	383	26	408	408	93.9	100	100	0		2.00783	769	0
VIT_14s0060g01010	gi|225450561|ref|XP_002281846.1|	cluster_1					-1.791	1.9e-05	-1.639	4.9e-05					Basic helix-loop-helix (bHLH) family	PREDICTED: transcription factor bHLH149 [Vitis vinifera]	Regulation overview.Regulation of gene expression.Regulation of transcription.Transcription factor.bHLH family transcription factor	141	58.3	22	162	1	141	195	72.3	100	100	0		1.94326	274	4e-74
VIT_19s0014g04670	gi|359493921|ref|XP_002280367.2|	cluster_8											1.151	1e-06	Basic helix-loop-helix (bHLH) family	PREDICTED: transcription factor bHLH123-like [Vitis vinifera]	Regulation overview.Regulation of gene expression.Regulation of transcription.Transcription factor.bHLH family transcription factor	361	78.8	98	458	1	361	361	100	100	100	0		2.02493	731	0
VIT_07s0031g00450	gi|359480799|ref|XP_002277966.2|	cluster_8							1.134	0			1.054	0	Basic helix-loop-helix protein SPATULA	PREDICTED: uncharacterized protein LOC100245665 [Vitis vinifera]	Regulation overview.Regulation of gene expression.Regulation of transcription.Transcription factor.bHLH family transcription factor	394	100	1	394	1	394	394	100	100	100	0		1.97208	777	0
VIT_04s0023g02430	gi|225431293|ref|XP_002276079.1|	cluster_1					-1.303	1e-06	-1.011	1.7e-05	-1.242	0			Basic leucine-zipper 11 GBF6	PREDICTED: ocs element-binding factor 1 [Vitis vinifera]	Regulation overview.Regulation of gene expression.Regulation of transcription.Transcription factor.bZIP family transcription factor	157	100	1	157	1	157	157	100	100	100	0		1.99363	313	2e-86
VIT_07s0151g00280	gi|359479673|ref|XP_003632329.1|	cluster_2			1.032	0	1.77	0	1.306	0	1.717	0			Bax inhibitor	PREDICTED: BI1-like protein-like [Vitis vinifera]	Transport overview.Incompletely characterized transport systems.Putative transport protein.Testis-Enhanced Gene Transfer	221	100	1	221	22	242	242	91.3	100	100	0		1.95928	433	1e-122
VIT_01s0146g00150	gi|225425196|ref|XP_002266098.1|	cluster_8	1.96	0	4.733	0	3.567	0	4.68	0	4.35	0	5.526	0	BCL-2-associated athanogene 5	PREDICTED: uncharacterized protein LOC100260747 [Vitis vinifera]	Cellular process.Cell growth and death.Inhibitor of cell death	462	98.1	1	462	1	462	462	100	100	100	0		1.95238	902	0
VIT_10s0003g04270	gi|225443974|ref|XP_002280537.1|	cluster_2											1.515	0	BCL2 binding anthogene	PREDICTED: uncharacterized protein LOC100266950 [Vitis vinifera]	Cellular process.Cell growth and death.Inhibitor of cell death	256	100	1	256	1	256	256	100	100	100	0		1.96484	503	1e-143
VIT_16s0100g00470	gi|225455457|ref|XP_002279827.1|	cluster_2							1.321	2e-06			1.971	0	BCL2 binding anthogene	PREDICTED: uncharacterized protein LOC100260667 [Vitis vinifera]	Cellular process.Cell growth and death.Inhibitor of cell death	343	100	1	343	1	343	343	100	100	100	0		1.98834	682	0
VIT_08s0056g01160	gi|225439172|ref|XP_002268452.1|	cluster_1					-1.04	0.001344			-1.209	8.3e-05			BDG1 (BODYGUARD1) hydrolase	PREDICTED: uncharacterized protein LOC100267301 [Vitis vinifera]	Unknown	443	100	1	443	1	443	443	100	100	100	0		2.08352	923	0
VIT_02s0025g00200	gi|359474075|ref|XP_002279230.2|	cluster_7			-1.61	0									BEL1 (BELL 1)	PREDICTED: homeobox protein BEL1 homolog [Vitis vinifera]	Regulation overview.Regulation of gene expression.Regulation of transcription.Transcription factor.Homeobox domain family transcription factor	672	100	1	646	1	672	672	100	96.1	96.1	26		1.94196	1305	0
VIT_18s0001g13150	gi|359492697|ref|XP_002281021.2|	cluster_2									1.06	0			BEL1 homeotic protein 3	PREDICTED: BEL1-like homeodomain protein 3-like [Vitis vinifera]	Regulation overview.Regulation of gene expression.Regulation of transcription.Transcription factor.Homeobox domain family transcription factor	698	100	1	698	1	698	698	100	100	100	0		2.02149	1411	0
VIT_18s0001g13130	gi|225458165|ref|XP_002281033.1|	cluster_5	1.755	0.006775	2.209	0.000436									BEL1-like homeodomain 10	PREDICTED: BEL1-like homeodomain protein 11 [Vitis vinifera]	Regulation overview.Regulation of gene expression.Regulation of transcription.Transcription factor.Homeobox domain family transcription factor	470	100	1	470	1	470	470	100	100	100	0		1.98723	934	0
VIT_01s0011g05180	gi|359472855|ref|XP_003631204.1|	cluster_1					-1.001	0.002079							Bet v I allergen	PREDICTED: MLP-like protein 28-like [Vitis vinifera]	Response to stimulus.Stress response.Biotic stress response	151	100	1	151	1	151	151	100	100	100	0		2.09934	317	2e-87
VIT_01s0026g00570	gi|225424742|ref|XP_002267219.1|	cluster_5					-2.604	1e-06							Bet v I allergen	PREDICTED: MLP-like protein 423 [Vitis vinifera]	Response to stimulus.Stress response.Biotic stress response	153	100	1	153	1	153	153	100	100	100	0		2.03922	312	4e-86
VIT_01s0011g05100	gi|225424262|ref|XP_002284534.1|	cluster_1											1.524	2.9e-05	Bet v I allergen family	PREDICTED: MLP-like protein 34 [Vitis vinifera]	Response to stimulus.Stress response.Biotic stress response	151	100	1	151	1	151	151	100	100	100	0		2.01325	304	1e-83
VIT_08s0007g05990	gi|225441367|ref|XP_002277193.1|	cluster_5	1.215	0.000318											Beta 1-3 glucanase	PREDICTED: glucan endo-1,3-beta-glucosidase, basic isoform [Vitis vinifera]	Metabolism.Primary metabolism.Carbohydrate metabolism.Polysaccharide metabolism.Beta-1	334	100	1	334	1	334	334	100	100	100	0		2.04192	682	0
VIT_08s0007g06030	gi|225441369|ref|XP_002277173.1|	cluster_7							-1.541	2e-06	-1.018	0.00011	-1.339	1e-06	Beta 1-3 glucanase [Vitis vinifera]	PREDICTED: glucan endo-1,3-beta-glucosidase, basic isoform-like [Vitis vinifera]	Metabolism.Primary metabolism.Carbohydrate metabolism.Polysaccharide metabolism.Beta-1	338	100	1	337	1	338	356	94.9	97	98.2	1		1.9142	647	0
VIT_01s0127g00610	gi|359473222|ref|XP_003631271.1|	cluster_8											1.028	0	Beta-1	PREDICTED: glucan endo-1,3-beta-glucosidase-like [Vitis vinifera]		266	100	1	266	73	338	338	78.7	100	100	0		2.01504	536	1e-153
VIT_03s0091g00810	gi|359475444|ref|XP_003631687.1|	cluster_7							-1.512	0.003209					Beta-1	PREDICTED: uncharacterized protein LOC100854891 [Vitis vinifera]		62	66	1	62	1	62	104	59.6	93.5	95.2	0		1.95161	121	6e-29
VIT_04s0044g01280	gi|225431469|ref|XP_002274337.1|	cluster_7											-1.203	0.000101	Beta-1	PREDICTED: callose synthase 5-like [Vitis vinifera]		1930	100	1	1930	1	1918	1918	100	99.2	99.3	12		1.98705	3835	0
VIT_05s0077g01150	gi|225431926|ref|XP_002277169.1|	cluster_8					-1.883	0.029746							Beta-1	PREDICTED: glucan endo-1,3-beta-glucosidase, basic vacuolar isoform [Vitis vinifera]		360	100	1	360	1	360	360	100	100	100	0		2.00833	723	0
VIT_08s0007g06040	gi|225441373|ref|XP_002277446.1|	cluster_5			1.25	4.5e-05									Beta-1	PREDICTED: glucan endo-1,3-beta-glucosidase [Vitis vinifera]		340	100	1	340	1	340	340	100	100	100	0		1.99118	677	0
VIT_10s0003g03690	gi|225443872|ref|XP_002270153.1|	cluster_7					-1.039	0.00287			-1.286	0.000109			Beta-1	PREDICTED: glucan endo-1,3-beta-glucosidase 11 [Vitis vinifera]		375	100	1	375	1	375	375	100	100	100	0		1.98667	745	0
VIT_12s0028g00050	gi|225446851|ref|XP_002283721.1|	cluster_1											-1.018	0.002137	Beta-1	PREDICTED: glucan endo-1,3-beta-glucosidase 13-like [Vitis vinifera]		240	100	1	240	1	240	240	100	100	100	0		2.03333	488	1e-138
VIT_16s0050g02460	gi|225462715|ref|XP_002267744.1|	cluster_5			1.091	0					1.023	0			Beta-1	PREDICTED: probable beta-1,3-galactosyltransferase 11 [Vitis vinifera]		342	100	1	342	1	342	342	100	100	100	0		2.00585	686	0
VIT_09s0054g01340	gi|359483274|ref|XP_002268990.2|	cluster_6											1.019	0.009007	Beta-amyrin synthase	PREDICTED: beta-Amyrin Synthase 1-like [Vitis vinifera]	Metabolism.Secondary metabolism.Terpenoid metabolism.Terpenoid biosynthesis	409	98.1	1	406	131	513	556	68.9	91	91	29		1.87042	765	0
VIT_10s0003g03590	gi|359483626|ref|XP_003632989.1|	cluster_1							1.2	0.000736			1.188	0.000114	Beta-amyrin synthase	PREDICTED: LOW QUALITY PROTEIN: dammarenediol II synthase-like [Vitis vinifera]	Metabolism.Secondary metabolism.Terpenoid metabolism.Terpenoid biosynthesis	113	100	1	113	1	113	724	15.6	94.7	96.5	0		1.9469	220	1e-58
VIT_10s0003g03650	gi|359483630|ref|XP_002270051.2|	cluster_2							1.002	0.002561					Beta-amyrin synthase	PREDICTED: beta-amyrin synthase [Vitis vinifera]	Metabolism.Secondary metabolism.Terpenoid metabolism.Terpenoid biosynthesis	759	100	1	759	1	759	759	100	100	100	0		2.11462	1605	0
VIT_02s0025g00240	gi|225426172|ref|XP_002279004.1|	cluster_1					-1.369	0.000757	-2.515	0	-1.623	3.1e-05	-1.518	2.9e-05	Beta-carotene hydroxylase	PREDICTED: beta-carotene 3-hydroxylase 1, chloroplastic [Vitis vinifera]	Metabolism.Secondary metabolism.Terpenoid metabolism.Tetraterpenoid metabolism.Tetraterpenoid biosynthesis.Carotenoid biosynthesis	299	100	1	299	1	299	299	100	100	100	0		2.01338	602	1e-173
VIT_12s0121g00230	gi|359485890|ref|XP_002264183.2|	cluster_5	1.176	0.001086	1.388	7.3e-05									Beta-D-xylosidase	PREDICTED: beta-xylosidase/alpha-L-arabinofuranosidase 2-like [Vitis vinifera]	Metabolism.Primary metabolism.Carbohydrate metabolism.Polysaccharide metabolism.Starch and sucrose metabolism	774	100	1	774	1	774	774	100	100	100	0		2.02842	1570	0
VIT_03s0038g03430	gi|225428199|ref|XP_002281851.1|	cluster_5	1.328	2.1e-05	1.581	1e-06			1.288	5.2e-05			1.83	0	Beta-expansin (EXPL2)	PREDICTED: expansin-like A2 [Vitis vinifera]	Signaling.Hormone Signaling.Auxin Signaling.Auxin-mediated Signaling pathway	259	100	1	259	1	259	259	100	100	100	0		2.08494	540	1e-154
VIT_05s0077g00510	gi|225432057|ref|XP_002280462.1|	cluster_4							-1.64	1e-06					Beta-fructofuranosidase	PREDICTED: uncharacterized protein LOC100233037 [Vitis vinifera]	Metabolism.Primary metabolism.Carbohydrate metabolism.Monosaccharide metabolism.Galactose metabolism	662	100	1	662	12	673	673	98.4	100	100	0		2.06495	1367	0
VIT_00s2527g00010	gi|359497831|ref|XP_003635662.1|	cluster_4											-1.004	0	Beta-fructosidase (BFRUCT3)	PREDICTED: acid beta-fructofuranosidase-like, partial [Vitis vinifera]	Metabolism.Primary metabolism.Carbohydrate metabolism.Monosaccharide metabolism.Galactose metabolism	204	100	1	204	68	271	271	75.3	100	100	0		2.22059	453	1e-128
VIT_04s0023g02690	gi|359476858|ref|XP_002274449.2|	cluster_6							1.252	2e-06					Beta-galactosidase	PREDICTED: beta-galactosidase 3 [Vitis vinifera]	Metabolism.Primary metabolism.Carbohydrate metabolism.Monosaccharide metabolism.Galactose metabolism	845	100	1	845	54	898	898	94.1	100	100	0		2.09704	1772	0
VIT_09s0002g07770	gi|359482742|ref|XP_003632824.1|	cluster_8			-1.15	4.4e-05									Beta-galactosidase	PREDICTED: LOW QUALITY PROTEIN: quinone oxidoreductase PIG3-like [Vitis vinifera]	Metabolism.Primary metabolism.Carbohydrate metabolism.Monosaccharide metabolism.Galactose metabolism	92	69.5	8	96	258	349	349	26.4	94.6	94.6	3		1.95652	180	2e-46
VIT_11s0016g02200	gi|225444920|ref|XP_002282132.1|	cluster_8	-1.174	0.001569	-1.761	6e-06			-1.494	0.000213					Beta-galactosidase	PREDICTED: beta-galactosidase [Vitis vinifera]	Metabolism.Primary metabolism.Carbohydrate metabolism.Monosaccharide metabolism.Galactose metabolism	836	100	1	836	1	836	836	100	100	100	0		2.09928	1755	0
VIT_12s0055g01310	gi|359485890|ref|XP_002264183.2|	cluster_5			1.295	0.001104									Beta-glucosidase	PREDICTED: beta-xylosidase/alpha-L-arabinofuranosidase 2-like [Vitis vinifera]	Metabolism.Cellular metabolism.Amino acid derivative metabolism.Cyanoamino acid metabolism	122	98.4	1	122	113	234	774	15.8	96.7	97.5	0		2.02459	247	1e-66
VIT_05s0020g04540	gi|225432862|ref|XP_002283935.1|	cluster_7									-1.089	9.9e-05			Beta-ketoacyl-CoA synthase	PREDICTED: 3-ketoacyl-CoA synthase 11 [Vitis vinifera]	Metabolism.Primary metabolism.Lipid metabolism.Fatty acid metabolism.Fatty acid biosynthesis	521	100	1	521	1	521	521	100	100	100	0		2.01152	1048	0
VIT_07s0141g00060	gi|225437192|ref|XP_002275067.1|	cluster_1					-1.418	0.001504							Beta-ketoacyl-CoA-synthase	PREDICTED: 3-ketoacyl-CoA synthase 17-like [Vitis vinifera]	Metabolism.Primary metabolism.Lipid metabolism.Fatty acid metabolism.Fatty acid biosynthesis	445	94.8	25	466	1	445	445	100	99.3	99.3	3		1.96404	874	0
VIT_02s0025g04540	gi|225426757|ref|XP_002282540.1|	cluster_7					-1.146	0			-1.168	0			Beta-lactamase	PREDICTED: SPX domain-containing membrane protein At4g22990 [Vitis vinifera]		698	100	1	698	1	698	698	100	100	100	0		1.94556	1358	0
VIT_15s0021g00470	gi|225453244|ref|XP_002266455.1|	cluster_8									1.232	0			Beta-phosphoglucomutase	PREDICTED: protein CbbY-like [Vitis vinifera]	Metabolism.Primary metabolism.Carbohydrate metabolism.Glycolysis Gluconeogenesis	241	84.3	46	286	27	267	267	90.3	100	100	0		2.0166	486	1e-138
VIT_13s0064g00480	gi|359487397|ref|XP_002273684.2|	cluster_7					-1.11	0.002271	-1.825	9e-06					Beta-primeverosidase	PREDICTED: furcatin hydrolase-like [Vitis vinifera]	Metabolism.single reactions	506	100	1	506	1	506	506	100	100	100	0		2.09684	1061	0
VIT_13s0064g01640	gi|359487334|ref|XP_002276844.2|	cluster_3					-1.195	0.003721							Beta-primeverosidase	PREDICTED: beta-glucosidase 13-like [Vitis vinifera]	Metabolism.single reactions	479	95	26	501	1	479	479	100	99.4	99.4	3		2.07516	994	0
VIT_17s0000g07670		cluster_5	1.635	2.6e-05	2.702	0							1.038	0.000869	Betaine-aldehyde dehydrogenase		Metabolism.Primary metabolism.Amino acid metabolism.Glycine
VIT_01s0011g03670	gi|225424003|ref|XP_002282829.1|	cluster_8											1.693	0	Bifunctional nuclease	PREDICTED: nuclease S1 isoform 1 [Vitis vinifera]	Metabolism.Primary metabolism.Nucleobase	285	100	1	285	1	285	285	100	100	100	0		2.10175	599	1e-172
VIT_12s0035g00990	gi|359486251|ref|XP_002263291.2|	cluster_2							1.604	0					Big apical meristem 1 BAM1	PREDICTED: leucine-rich repeat receptor-like serine/threonine-protein kinase BAM1-like [Vitis vinifera]	Signaling.Signaling pathway.Protein kinase	976	100	1	976	1	976	976	100	100	100	0		1.99283	1945	0
VIT_01s0026g01020	gi|225424811|ref|XP_002267941.1|	cluster_8							-1.614	0			-1.065	0	Binding	PREDICTED: microtubule-associated protein SPIRAL2-like [Vitis vinifera]	Unknown	644	99.8	2	645	11	654	654	98.5	100	100	0		1.95497	1259	0
VIT_04s0008g03630	gi|225429983|ref|XP_002281453.1|	cluster_3			-1.178	0.00873									Binding	PREDICTED: uncharacterized protein LOC100252675 [Vitis vinifera]	Unknown	344	100	1	344	1	344	344	100	100	100	0		2.02616	697	0
VIT_07s0005g00570	gi|359479914|ref|XP_002268148.2|	cluster_4					1.24	7e-06							Binding	PREDICTED: uncharacterized protein LOC100250295 [Vitis vinifera]	Unknown	572	100	1	572	1	572	1130	50.6	100	100	0		2.05245	1174	0
VIT_07s0129g00190	gi|359480626|ref|XP_002277749.2|	cluster_4					1.351	1e-06			1.559	0			Binding	PREDICTED: uncharacterized protein LOC100264215 [Vitis vinifera]	Unknown	1295	100	1	1198	1	1295	1295	100	92.3	92.4	97		1.76216	2282	0
VIT_09s0002g06810	gi|225442971|ref|XP_002267739.1|	cluster_8			1.046	0			1.426	0			1.417	0	Binding	PREDICTED: uncharacterized protein LOC100243938 [Vitis vinifera]	Unknown	306	100	1	306	1	306	306	100	100	100	0		2.06863	633	0
VIT_09s0070g00020		cluster_8											1.055	0.007848	Binding		Unknown
VIT_13s0067g00240	gi|359486514|ref|XP_002271028.2|	cluster_5			1.142	0.01593									Binding	PREDICTED: uncharacterized protein LOC100255315 [Vitis vinifera]	Unknown	399	100	1	399	125	523	523	76.3	100	100	0		2.02757	809	0
VIT_14s0066g01470	gi|359488849|ref|XP_003633832.1|	cluster_6					-1.104	0.042602					1.01	0.027507	Binding	PREDICTED: uncharacterized protein LOC100853515 [Vitis vinifera]	Unknown	110	92.4	1	110	1	110	165	66.7	97.3	99.1	0		1.95455	215	3e-57
VIT_14s0066g02230	gi|359488877|ref|XP_002276178.2|	cluster_8					-1.093	0							Binding	PREDICTED: uncharacterized protein LOC100256091 [Vitis vinifera]	Unknown	350	97	12	361	562	911	911	38.4	99.7	99.7	0		1.97714	692	0
VIT_18s0001g04590	gi|225459405|ref|XP_002284293.1|	cluster_7											-1.075	2e-06	Binding	PREDICTED: pentatricopeptide repeat-containing protein At4g18520-like [Vitis vinifera]	Unknown	614	100	1	614	18	595	595	97.1	94	94.1	36		1.87622	1152	0
VIT_11s0016g04930	gi|225445434|ref|XP_002281870.1|	cluster_8			1.297	3.9e-05			1.318	0.000149					Binding / zinc ion binding	PREDICTED: uncharacterized protein LOC100252508 [Vitis vinifera]	Unknown	118	100	1	118	1	118	118	100	100	100	0		2.39831	283	1e-77
VIT_04s0008g06790	gi|359475893|ref|XP_002283360.2|	cluster_7							-1.08	4.5e-05			-1.151	2e-06	Biopterin transport protein BT1	PREDICTED: uncharacterized protein LOC100244119 [Vitis vinifera]	Transport overview.Electrochemical Potential-driven Transporters.Porters.Folate-Biopterin Transporter	518	100	1	518	1	518	518	100	100	100	0		2.01737	1045	0
VIT_05s0049g02310	gi|225433312|ref|XP_002282484.1|	cluster_4			1.634	0	1.534	1e-06	1.376	4e-06					Biopterin transport-related protein BT1	PREDICTED: uncharacterized protein LOC100249433 [Vitis vinifera]	Transport overview.Electrochemical Potential-driven Transporters.Porters.Folate-Biopterin Transporter	412	100	1	412	140	551	551	74.8	100	100	0		1.94903	803	0
VIT_18s0001g10690	gi|225458591|ref|XP_002284646.1|	cluster_4					-1.01	0.002087	-2.617	0	-1.314	3.8e-05	-1.619	1e-06	BKI1 (BRI1 kinase inhibitor 1)	PREDICTED: BRI1 kinase inhibitor 1 [Vitis vinifera]	Signaling.Hormone Signaling.Brassinosteroid Signaling.Brassinosteroid-mediated Signaling pathway	315	100	1	315	1	315	315	100	100	100	0		1.9873	626	1e-180
VIT_08s0007g05740	gi|225441317|ref|XP_002275980.1|	cluster_7			-1.476	3e-06									BLADE-ON-PETIOLE2	PREDICTED: regulatory protein NPR5 [Vitis vinifera]	Development.Reproductive development.Flower development	490	100	1	490	1	490	490	100	100	100	0		1.99388	977	0
VIT_06s0009g00410	gi|225436140|ref|XP_002275098.1|	cluster_7			-1.16	0									BLH1 (embryo sac development arrest 29)	PREDICTED: BEL1-like homeodomain protein 1 [Vitis vinifera]	Regulation overview.Regulation of gene expression.Regulation of transcription.Transcription factor.Homeobox domain family transcription factor	728	100	1	728	1	728	728	100	100	100	0		1.97665	1439	0
VIT_06s0004g02580	gi|359478712|ref|XP_002282519.2|	cluster_8											-1.268	0	BLH8 (BEL1-like homeodomain 8)	PREDICTED: uncharacterized protein LOC100255350 [Vitis vinifera]	Regulation overview.Regulation of gene expression.Regulation of transcription.Transcription factor.Homeobox domain family transcription factor	719	95.9	1	719	3	721	846	85	100	100	0		2.01391	1448	0
VIT_11s0016g04720	gi|225445398|ref|XP_002284999.1|	cluster_7							-1.106	2e-06					Blight-associated protein p12 precursor	PREDICTED: EG45-like domain containing protein-like isoform 3 [Vitis vinifera]	Response to stimulus.Stress response.Biotic stress response	144	88.9	19	162	1	144	144	100	100	100	0		2.05556	296	3e-81
VIT_04s0044g00520	gi|225431595|ref|XP_002282721.1|	cluster_8											1.395	1e-06	BolA	PREDICTED: uncharacterized protein LOC100245396 isoform 1 [Vitis vinifera]	Development.Reproductive development.Seed dormancy	93	100	1	93	1	93	93	100	100	100	0		1.96774	183	1e-47
VIT_07s0005g02060	gi|225437677|ref|XP_002272575.1|	cluster_3	-1.15	0.000368			-2.12	0			-1.549	4e-06			Boron transporter-like protein 1	PREDICTED: probable boron transporter 2-like [Vitis vinifera]	Transport overview.Electrochemical Potential-driven Transporters.Porters.Anion Exchanger	718	100	1	717	1	718	718	100	99.9	99.9	1		1.98747	1427	0
VIT_18s0001g13710	gi|359492193|ref|XP_003634376.1|	cluster_8											1.15	0	BPC6/BBR/BPC6/BPC6	PREDICTED: protein BASIC PENTACYSTEINE6-like isoform 2 [Vitis vinifera]	Regulation overview.Regulation of gene expression.Regulation of transcription.Transcription factor.BBR family transcription factor	107	100	1	107	1	107	107	100	100	100	0		2	214	7e-57
VIT_00s0981g00010	gi|359497418|ref|XP_003635509.1|	cluster_8											1.064	0	Brain protein 44	PREDICTED: brain protein 44-like, partial [Vitis vinifera]	Unknown	94	100	1	94	1	94	102	92.2	100	100	0		2.1383	201	5e-53
VIT_00s0258g00080	gi|359496095|ref|XP_003635151.1|	cluster_8											-1.254	0.045087	Brassinosteroid insensitive 1-associated receptor kinase 1	PREDICTED: LOW QUALITY PROTEIN: probable receptor-like protein kinase At5g39020-like [Vitis vinifera]	Signaling.Hormone Signaling.Brassinosteroid Signaling.Brassinosteroid-mediated Signaling pathway	161	82.4	1	154	90	250	385	41.8	92.5	94.4	7		1.8882	304	2e-83
VIT_00s0258g00090	gi|359496097|ref|XP_003635152.1|	cluster_7					-1.554	0.00068	-1.188	0.006823	-1.338	0.000984			Brassinosteroid insensitive 1-associated receptor kinase 1	PREDICTED: probable receptor-like protein kinase At5g39020-like [Vitis vinifera]	Signaling.Hormone Signaling.Brassinosteroid Signaling.Brassinosteroid-mediated Signaling pathway	318	100	1	318	299	616	616	51.6	100	100	0		2.03459	647	0
VIT_00s1278g00010	gi|359487483|ref|XP_002269019.2|	cluster_8			-2.376	0			-1.749	0			-1.247	1e-06	Brassinosteroid insensitive 1-associated receptor kinase 1	PREDICTED: LOW QUALITY PROTEIN: G-type lectin S-receptor-like serine/threonine-protein kinase RLK1 [Vitis vinifera]	Signaling.Hormone Signaling.Brassinosteroid Signaling.Brassinosteroid-mediated Signaling pathway	77	98.7	2	78	732	808	819	9.4	88.3	92.2	0		1.88312	145	4e-36
VIT_00s1467g00010	gi|359497604|ref|XP_003635579.1|	cluster_7					-1.024	0.031474	-1.056	0.028583	-1.02	0.019571			Brassinosteroid insensitive 1-associated receptor kinase 1	PREDICTED: probable receptor-like protein kinase At5g39020-like [Vitis vinifera]	Signaling.Hormone Signaling.Brassinosteroid Signaling.Brassinosteroid-mediated Signaling pathway	364	100	1	364	1	364	372	97.8	100	100	0		2.03022	739	0
VIT_00s2588g00010	gi|359497756|ref|XP_003635630.1|	cluster_7					-1.28	0.001298	-1.272	0.001346	-1.337	0.000268			Brassinosteroid insensitive 1-associated receptor kinase 1	PREDICTED: probable receptor-like protein kinase At5g39020-like [Vitis vinifera]	Signaling.Hormone Signaling.Brassinosteroid Signaling.Brassinosteroid-mediated Signaling pathway	310	100	1	310	1	310	373	83.1	99.7	100	0		2.03226	630	0
VIT_03s0088g00190		cluster_7	-1.597	5e-06	-2.445	0			-1.692	4e-06			-1.683	0	Brassinosteroid insensitive 1-associated receptor kinase 1		Signaling.Hormone Signaling.Brassinosteroid Signaling.Brassinosteroid-mediated Signaling pathway
VIT_16s0039g01150	gi|359496095|ref|XP_003635151.1|	cluster_7									-1.026	0.043019			Brassinosteroid insensitive 1-associated receptor kinase 1	PREDICTED: LOW QUALITY PROTEIN: probable receptor-like protein kinase At5g39020-like [Vitis vinifera]	Signaling.Hormone Signaling.Brassinosteroid Signaling.Brassinosteroid-mediated Signaling pathway	65	100	1	65	321	385	385	16.9	96.9	96.9	0		1.96923	128	5e-31
VIT_19s0014g00900	gi|359493997|ref|XP_002283439.2|	cluster_7									-1.56	1e-06			Brassinosteroid Signaling positive regulator (BZR1)	PREDICTED: probable disease resistance protein At4g27220-like [Vitis vinifera]	Signaling.Hormone Signaling.Brassinosteroid Signaling.Brassinosteroid-mediated Signaling pathway	931	99.8	1	919	338	1257	1276	72.1	85.4	88.8	23		1.66595	1551	0
VIT_11s0016g00040	gi|225468025|ref|XP_002271577.1|	cluster_7									-1.566	1e-06	-1.338	4e-06	BRI1 (brassinosteroid insensitive 1)	PREDICTED: probable LRR receptor-like serine/threonine-protein kinase At2g24230 [Vitis vinifera]	Signaling.Hormone Signaling.Brassinosteroid Signaling.Brassinosteroid-mediated Signaling pathway	853	100	1	853	1	853	853	100	100	100	0		2.00938	1714	0
VIT_18s0072g00170	gi|359493147|ref|XP_003634521.1|	cluster_7							-1.106	8e-06			-1	3e-06	BRI1 (brassinosteroid insensitive 1)	PREDICTED: phytosulfokine receptor 2-like [Vitis vinifera]	Signaling.Hormone Signaling.Brassinosteroid Signaling.Brassinosteroid-mediated Signaling pathway	364	100	1	364	1	364	364	100	100	100	0		1.96978	717	0
VIT_09s0054g00790	gi|225443377|ref|XP_002266396.1|	cluster_7			-1.196	0			-1.242	0	-1.151	0			Brittle-1	PREDICTED: protein brittle-1, chloroplastic/amyloplastic isoform 1 [Vitis vinifera]		356	100	1	356	1	356	356	100	100	100	0		1.99157	709	0
VIT_09s0002g05750		cluster_3									-1.059	1.9e-05			Bromo adjacent region		Regulation overview.Regulation of gene expression.Regulation of transcription
VIT_07s0005g06310	gi|359479882|ref|XP_003632369.1|	cluster_8											1.13	3.7e-05	BSD domain-containing protein	PREDICTED: uncharacterized protein LOC100854111 [Vitis vinifera]	Regulation overview.Regulation of gene expression.Regulation of transcription.Transcription factor.BSD family transcription factor	131	98.5	1	131	1	130	154	84.4	95.4	96.2	1		1.91603	251	1e-67
VIT_13s0073g00440	gi|359487009|ref|XP_002262846.2|	cluster_8											-1.137	0.000198	BSU1-like protein 3 BSL3	PREDICTED: serine/threonine-protein phosphatase BSL3-like [Vitis vinifera]	Signaling.Hormone Signaling.Brassinosteroid Signaling.Brassinosteroid-mediated Signaling pathway	396	99.5	1	396	1	396	976	40.6	100	100	0		2.0404	808	0
VIT_17s0000g09790	gi|225456816|ref|XP_002278192.1|	cluster_5			1.502	4e-06			-1.044	0.001363			-1.062	0.000176	BT1 (BTB and TAZ domain protein 1)	PREDICTED: BTB/POZ and TAZ domain-containing protein 1-like [Vitis vinifera]	Regulation overview.Regulation of gene expression.Regulation of transcription.Transcription factor.TAZ family transcription factor	347	100	1	347	5	351	351	98.9	100	100	0		2.05764	714	0
VIT_18s0001g01590	gi|225459685|ref|XP_002285888.1|	cluster_8											1.214	0	BTB/POZ domain-containing protein	PREDICTED: BTB/POZ domain-containing protein At4g08455-like [Vitis vinifera]	Regulation overview.Regulation of gene expression.Regulation of transcription.Transcription factor.TRAF	264	100	1	264	1	264	264	100	100	100	0		1.98106	523	1e-149
VIT_11s0016g05270	gi|359484668|ref|XP_003633142.1|	cluster_3											1.075	0	Bundle-sheath defective protein 2	PREDICTED: uncharacterized protein LOC100855207 [Vitis vinifera]	Metabolism.Primary metabolism.Protein metabolism and modification.Protein folding.Chaperone-mediated protein folding	132	100	1	132	1	132	132	100	100	100	0		2.12879	281	7e-77
VIT_04s0008g03980		cluster_5	-1.33	1.7e-05			-1.302	4.4e-05			-1.311	8e-06			BURP domain-containing protein		Unknown
VIT_07s0005g01450	gi|225437561|ref|XP_002276485.1|	cluster_7			-1.793	0	-1.614	1.2e-05	-3.167	0	-1.873	0	-2.918	0	BZIP DNA-binding protein BZIP53	PREDICTED: ocs element-binding factor 1 [Vitis vinifera]	Regulation overview.Regulation of gene expression.Regulation of transcription.Transcription factor.bZIP family transcription factor	145	100	1	145	1	145	145	100	100	100	0		2	290	2e-79
VIT_05s0020g01090		cluster_8			-1.446	3e-06	-1.291	8.4e-05	-1.351	4.3e-05	-1.186	5.4e-05			BZIP protein HY5 (HY5)		Regulation overview.Regulation of gene expression.Regulation of transcription.Transcription factor.bZIP family transcription factor
VIT_08s0007g06160	gi|225441387|ref|XP_002275147.1|	cluster_1											-1.831	0.024795	BZIP transcription factor	PREDICTED: transcription factor HBP-1b(c1)-like [Vitis vinifera]	Regulation overview.Regulation of gene expression.Regulation of transcription.Transcription factor.bZIP family transcription factor	491	100	1	491	1	491	491	100	100	100	0		1.99185	978	0
VIT_19s0014g01780	gi|359493805|ref|XP_002285311.2|	cluster_8			1.015	1e-06									BZIP transcription factor	PREDICTED: uncharacterized protein LOC100258873 [Vitis vinifera]	Regulation overview.Regulation of gene expression.Regulation of transcription.Transcription factor.bZIP family transcription factor	309	100	1	309	11	319	319	96.9	100	100	0		1.98058	612	1e-175
VIT_18s0001g08710		cluster_8					-1.141	1.7e-05	-1.423	1e-06					BZIP transcription factor BZIP4		Regulation overview.Regulation of gene expression.Regulation of transcription.Transcription factor.bZIP family transcription factor
VIT_05s0077g01140	gi|359477120|ref|XP_003631940.1|	cluster_8	-1.378	0.000169	-1.898	1e-06	-1.868	8e-06	-2.197	1e-06	-1.516	2.3e-05	-1.741	1e-06	BZIP transcription factor BZIP53	PREDICTED: ocs element-binding factor 1-like [Vitis vinifera]	Regulation overview.Regulation of gene expression.Regulation of transcription.Transcription factor.bZIP family transcription factor	154	100	1	154	1	154	154	100	100	100	0		1.96104	302	4e-83
VIT_00s0541g00020		cluster_8					-1.712	1.4e-05	-1.517	5.2e-05	-2.157	0	-1.777	1e-06	BZIP transcription factor BZIP6		Regulation overview.Regulation of gene expression.Regulation of transcription.Transcription factor.bZIP family transcription factor
VIT_14s0030g02200	gi|225451342|ref|XP_002279520.1|	cluster_1			-1.052	0.00019			-1.066	0.000639					BZIP transcription factor BZO2H1	PREDICTED: light-inducible protein CPRF2-like [Vitis vinifera]	Regulation overview.Regulation of gene expression.Regulation of transcription.Transcription factor.bZIP family transcription factor	423	100	1	423	1	423	423	100	100	100	0		1.95745	828	0
VIT_02s0025g01020	gi|359474054|ref|XP_003631394.1|	cluster_1					-1.312	2e-06			-1.113	3e-06			BZip transcription factor G- box binding factor 3	PREDICTED: common plant regulatory factor 1-like isoform 2 [Vitis vinifera]	Regulation overview.Regulation of gene expression.Regulation of transcription.Transcription factor.bZIP family transcription factor	398	100	1	398	1	398	398	100	100	100	0		1.99246	793	0
VIT_12s0057g00470	gi|359485877|ref|XP_003633347.1|	cluster_7											-1.172	0	C2 domain containing protein	PREDICTED: uncharacterized protein LOC100249395 [Vitis vinifera]	Signaling.Signaling pathway.Protein kinase	407	97.8	10	416	1	407	407	100	100	100	0		1.98526	808	0
VIT_02s0025g04350	gi|225426785|ref|XP_002282926.1|	cluster_8											1.06	0	C2 domain protein	PREDICTED: elicitor-responsive protein 3 [Vitis vinifera]	Signaling.Signaling pathway.Protein kinase	147	100	1	147	1	147	147	100	100	100	0		2.07483	305	4e-84
VIT_06s0009g03420	gi|225436636|ref|XP_002280122.1|	cluster_7					-1.219	0.005324	-1.561	0.000599	-1.291	0.001349	-1.629	4.8e-05	C2 domain-containing protein	PREDICTED: uncharacterized protein LOC100255166 [Vitis vinifera]	Signaling.Signaling pathway.Protein kinase	444	100	1	444	1	444	444	100	100	100	0		1.98649	882	0
VIT_13s0019g01490	gi|225449489|ref|XP_002283485.1|	cluster_2											1.602	0	C2 domain-containing protein	PREDICTED: elicitor-responsive protein 1 [Vitis vinifera]	Signaling.Signaling pathway.Protein kinase	154	100	1	154	1	154	154	100	100	100	0		2.05844	317	2e-87
VIT_13s0106g00160		cluster_8					1.037	0.005617							C2 domain-containing protein		Signaling.Signaling pathway.Protein kinase
VIT_16s0050g01300	gi|225464609|ref|XP_002275480.1|	cluster_3					-1.065	0.004357							C2 domain-containing protein	PREDICTED: uncharacterized protein LOC100242355 [Vitis vinifera]	Signaling.Signaling pathway.Protein kinase	268	100	1	268	1	268	268	100	100	100	0		2.08582	559	1e-160
VIT_09s0096g00280	gi|359483039|ref|XP_002271221.2|	cluster_6											1.521	0.003224	C2-HC type zinc finger protein C.e-MyT1	PREDICTED: LOW QUALITY PROTEIN: hydroxycinnamoyl-Coenzyme A shikimate/quinate hydroxycinnamoyltransferase [Vitis vinifera]	Metabolism.Primary metabolism.Nucleobase	198	100	1	198	264	461	461	43	100	100	0		2.07071	410	1e-115
VIT_09s0096g00430	gi|359483044|ref|XP_002270539.2|	cluster_8							-1.057	0.048257					C2-HC type zinc finger protein C.e-MyT1	PREDICTED: hydroxycinnamoyl-Coenzyme A shikimate/quinate hydroxycinnamoyltransferase-like [Vitis vinifera]	Metabolism.Primary metabolism.Nucleobase	468	100	1	468	1	468	468	100	100	100	0		2.03419	952	0
VIT_09s0096g00510	gi|225462588|ref|XP_002270252.1|	cluster_6											1.044	0.02228	C2-HC type zinc finger protein C.e-MyT1	PREDICTED: hydroxycinnamoyl-Coenzyme A shikimate/quinate hydroxycinnamoyltransferase [Vitis vinifera]	Metabolism.Primary metabolism.Nucleobase	461	100	1	461	1	461	461	100	100	100	0		2.0282	935	0
VIT_09s0096g00550	gi|225462586|ref|XP_002270079.1|	cluster_6					-1.024	0.049883					1.142	0.009758	C2-HC type zinc finger protein C.e-MyT1	PREDICTED: hydroxycinnamoyl-Coenzyme A shikimate/quinate hydroxycinnamoyltransferase [Vitis vinifera]	Metabolism.Primary metabolism.Nucleobase	461	100	1	461	1	461	461	100	100	100	0		2.01952	931	0
VIT_09s0096g00660	gi|359483056|ref|XP_002269682.2|	cluster_8							-1.371	0.002639					C2-HC type zinc finger protein C.e-MyT1	PREDICTED: hydroxycinnamoyl-Coenzyme A shikimate/quinate hydroxycinnamoyltransferase-like [Vitis vinifera]	Metabolism.Primary metabolism.Nucleobase	404	100	1	404	56	459	459	88	100	100	0		2.02475	818	0
VIT_09s0096g00680	gi|359483023|ref|XP_003632882.1|	cluster_8							-1.354	0.000651					C2-HC type zinc finger protein C.e-MyT1	PREDICTED: hydroxycinnamoyl-Coenzyme A shikimate/quinate hydroxycinnamoyltransferase-like [Vitis vinifera]	Metabolism.Primary metabolism.Nucleobase	404	100	1	404	56	459	459	88	100	100	0		2.0297	820	0
VIT_09s0096g00720	gi|359483058|ref|XP_003632894.1|	cluster_8							-1.207	0.003359					C2-HC type zinc finger protein C.e-MyT1	PREDICTED: LOW QUALITY PROTEIN: hydroxycinnamoyl-Coenzyme A shikimate/quinate hydroxycinnamoyltransferase-like [Vitis vinifera]	Metabolism.Primary metabolism.Nucleobase	36	9.7	1	36	1	36	460	7.8	83.3	88.9	0		1.72222	62	3e-10
VIT_07s0129g00240	gi|225438986|ref|XP_002279570.1|	cluster_8			1.405	0.001276					1.157	0.00773	2.551	0	C2H2 zinc finger protein AZF1	PREDICTED: zinc finger protein ZAT10-like [Vitis vinifera]	Regulation overview.Regulation of gene expression.Regulation of transcription.Transcription factor.C2H2 family transcription factor	233	100	1	233	1	233	233	100	100	100	0		2.12876	496	1e-141
VIT_00s0229g00050	gi|359495992|ref|XP_003635129.1|	cluster_8					1.248	1.7e-05					1.313	1e-06	C2H2 zinc-finger protein ZPT3-3	PREDICTED: zinc finger protein ZAT4-like [Vitis vinifera]	Regulation overview.Regulation of gene expression.Regulation of transcription.Transcription factor.C2H2 family transcription factor	323	100	1	323	1	323	323	100	100	100	0		2.01238	650	0
VIT_18s0001g13060	gi|225458179|ref|XP_002281188.1|	cluster_7					-1.107	0	-1.12	0	-1.156	0	-1.001	0	C3H2C3 ring-finger protein	PREDICTED: uncharacterized protein LOC100242078 [Vitis vinifera]	Metabolism.Primary metabolism.Nucleobase	443	100	1	443	1	443	443	100	100	100	0		2.02483	897	0
VIT_00s1765g00010	gi|225458828|ref|XP_002285297.1|	cluster_2					1.104	8e-06							Ca2+-ATPase 2 ACA2	PREDICTED: calcium-transporting ATPase 1, chloroplastic-like [Vitis vinifera]		77	100	1	76	191	267	1018	7.6	84.4	92.2	1		1.67532	129	4e-31
VIT_04s0043g00090		cluster_4					1.228	9e-06							Ca2+-ATPase 2 ACA2
VIT_00s1658g00010	gi|225449720|ref|XP_002267036.1|	cluster_4					1.099	8e-06							Ca2+-ATPase 7 ACA7	PREDICTED: LOW QUALITY PROTEIN: putative phospholipid-transporting ATPase 7-like [Vitis vinifera]		80	97.6	1	80	2	81	716	11.2	97.5	98.8	0		2.025	162	3e-41
VIT_11s0016g00490	gi|359484251|ref|XP_002277493.2|	cluster_4					1.047	3.5e-05			1.159	2e-06			CAAX amino terminal protease	PREDICTED: uncharacterized protein LOC100249222 [Vitis vinifera]	Metabolism.Primary metabolism.Protein metabolism and modification.Proteolysis.Peptidase-mediated proteolysis	1729	96.3	67	1795	19	1747	1747	99	99.9	100	0		1.9705	3407	0
VIT_18s0001g02610	gi|359492542|ref|XP_003634428.1|	cluster_3									-1.005	0.009249			Caffeic acid methyltransferase	PREDICTED: caffeic acid 3-O-methyltransferase-like [Vitis vinifera]	Metabolism.Secondary metabolism.Phenylpropanoid metabolism.Phenylpropanoid biosynthesis	372	100	1	372	1	372	372	100	100	100	0		2.03763	758	0
VIT_16s0098g00850	gi|359490761|ref|XP_003634160.1|	cluster_1					-1.107	3.4e-05							Caffeic acid O-methyltransferase	PREDICTED: caffeic acid 3-O-methyltransferase 1 [Vitis vinifera]	Metabolism.Secondary metabolism.Phenylpropanoid metabolism.Phenylpropanoid biosynthesis	372	50.3	369	740	1	372	372	100	100	100	0		2.04301	760	0
VIT_03s0063g02040	gi|225428564|ref|XP_002281077.1|	cluster_4			-1.374	0			-1.204	1e-06			-1.388	0	Caffeine synthase	PREDICTED: cytochrome c biogenesis protein CCS1, chloroplastic [Vitis vinifera]	Metabolism.Primary metabolism.Nucleobase	557	100	1	557	1	557	557	100	100	100	0		1.98743	1107	0
VIT_12s0028g03110	gi|225446453|ref|XP_002275207.1|	cluster_8					-1.944	1e-06			-1.453	6e-06	1.335	7e-06	Caffeoyl-CoA 3-O-methyltransferase	PREDICTED: caffeoyl-CoA O-methyltransferase-like [Vitis vinifera]	Metabolism.Secondary metabolism.Phenylpropanoid metabolism.Phenylpropanoid biosynthesis	243	100	1	243	1	243	243	100	100	100	0		2	486	1e-138
VIT_01s0010g03460	gi|225425438|ref|XP_002271943.1|	cluster_8											1.068	0	Caffeoyl-CoA O-methyltransferase	PREDICTED: caffeoyl-CoA O-methyltransferase [Vitis vinifera]	Metabolism.Secondary metabolism.Phenylpropanoid metabolism.Phenylpropanoid biosynthesis	189	89.6	23	211	56	244	244	77.5	97.9	99.5	0		1.94709	368	1e-102
VIT_03s0063g00140	gi|225428851|ref|XP_002285106.1|	cluster_3									-1.797	0.003573			Caffeoyl-CoA O-methyltransferase	PREDICTED: caffeoyl-CoA O-methyltransferase [Vitis vinifera]	Metabolism.Secondary metabolism.Phenylpropanoid metabolism.Phenylpropanoid biosynthesis	242	100	1	242	1	242	242	100	100	100	0		2.02479	490	1e-139
VIT_01s0010g03510	gi|225425438|ref|XP_002271943.1|	cluster_8							-1.05	0.005169					Caffeoyl-CoA O-methyltransferase (AOMT1)	PREDICTED: caffeoyl-CoA O-methyltransferase [Vitis vinifera]	Metabolism.Secondary metabolism.Phenylpropanoid metabolism.Phenylpropanoid biosynthesis	235	100	1	235	10	244	244	96.3	96.2	97	0		1.88936	444	1e-125
VIT_07s0031g00350	gi|225438756|ref|XP_002282867.1|	cluster_8			1.144	1e-05									Caffeoyl-CoA O-methyltransferase 1	PREDICTED: caffeoyl-CoA O-methyltransferase [Vitis vinifera]	Metabolism.Secondary metabolism.Phenylpropanoid metabolism.Phenylpropanoid biosynthesis	247	100	1	247	1	247	247	100	100	100	0		2.03239	502	1e-143
VIT_04s0008g00960	gi|359476230|ref|XP_002277917.2|	cluster_4							-1.273	2e-06			-1.328	0	Calcineurin B protein 10	PREDICTED: calcineurin B-like protein 07 [Vitis vinifera]	Signaling.Signaling pathway.Calcium sensors and Signaling	237	94.4	15	251	1	237	237	100	100	100	0		2	474	1e-134
VIT_00s0194g00050		cluster_4			1.518	0	1.502	1e-06	1.069	6e-05	1.055	1.8e-05			Calcineurin B protein 3		Signaling.Signaling pathway.Calcium sensors and Signaling
VIT_03s0017g00480		cluster_4			1.834	0	1.654	1.3e-05	1.661	9e-06	1.002	0.000943	1.005	0.000435	Calcineurin phosphoesterase		Unclassified
VIT_06s0004g01050	gi|225435656|ref|XP_002285673.1|	cluster_8			1.019	4.5e-05			1.11	7.5e-05			1.065	1.3e-05	Calcineurin phosphoesterase	PREDICTED: uncharacterized protein LOC100251830 [Vitis vinifera]	Unclassified	84	100	1	84	43	126	126	66.7	100	100	0		2.0119	169	3e-43
VIT_06s0004g07390	gi|225434449|ref|XP_002277781.1|	cluster_3					-1.086	0			-1.119	0			Calcineurin phosphoesterase	PREDICTED: uncharacterized protein At1g18480 [Vitis vinifera]	Unclassified	385	100	1	385	1	385	385	100	100	100	0		2.05974	793	0
VIT_07s0141g00990		cluster_8					-1.63	0.011727					1.915	0.000713	Calcineurin phosphoesterase		Unclassified
VIT_09s0002g04770	gi|359482611|ref|XP_003632793.1|	cluster_8					-1.291	3.5e-05			-1.094	6e-05			Calcineurin-like phosphoesterase family	PREDICTED: uncharacterized protein LOC100251525 [Vitis vinifera]	Unknown	1091	93.1	1	1091	1	1091	1116	97.8	100	100	0		2.0275	2212	0
VIT_08s0032g01220	gi|225463286|ref|XP_002264440.1|	cluster_7					-1.546	0.003421			-1.417	0.002945			Calcium dependent protein kinase 1	PREDICTED: calcium-dependent protein kinase 1 [Vitis vinifera]	Response to stimulus.Stress response.Biotic stress response.Plant-pathogen interaction	580	100	1	580	1	580	580	100	100	100	0		2.02931	1177	0
VIT_14s0083g00390	gi|359488406|ref|XP_003633754.1|	cluster_4					1.077	0.008598							Calcium exchanger	PREDICTED: vacuolar cation/proton exchanger 2-like [Vitis vinifera]	Transport overview.Electrochemical Potential-driven Transporters.Porters.Ca2+:Cation Antiporter	132	83	27	158	1	132	137	96.4	100	100	0		2	264	1e-71
VIT_12s0057g01500	gi|225447446|ref|XP_002266343.1|	cluster_4					1.13	2.2e-05							Calcium exchanger 5	PREDICTED: uncharacterized protein LOC100249524 [Vitis vinifera]	Transport overview.Electrochemical Potential-driven Transporters.Porters.Ca2+:Cation Antiporter	652	59.1	443	1094	23	674	953	68.4	99.7	99.7	0		2.06748	1348	0
VIT_15s0048g02250	gi|225453686|ref|XP_002268979.1|	cluster_2									1.362	0.000534	1.078	0.002385	Calcium ion binding protein	PREDICTED: uncharacterized protein LOC100242133 [Vitis vinifera]	Unknown	295	87.3	1	295	1	295	325	90.8	100	100	0		2.01695	595	1e-171
VIT_03s0038g01380	gi|225427882|ref|XP_002272760.1|	cluster_8	-1.223	0			-1.596	0							Calcium-binding EF hand	PREDICTED: uncharacterized protein LOC100248610 [Vitis vinifera]	Unknown	344	100	1	344	27	370	370	93	100	100	0		1.94767	670	0
VIT_14s0108g01000	gi|225452853|ref|XP_002283723.1|	cluster_3					-1.987	0.013317	-1.906	0.018427					Calcium-binding EF hand	PREDICTED: probable calcium-binding protein CML45 [Vitis vinifera]	Unknown	156	100	1	156	43	198	198	78.8	100	100	0		2.05128	320	2e-88
VIT_15s0048g02260	gi|225453682|ref|XP_002268930.1|	cluster_8							2.242	0	2.075	0	2.941	0	Calcium-binding EF hand	PREDICTED: uncharacterized calcium-binding protein At1g02270-like [Vitis vinifera]	Unknown	431	88.9	55	485	1	431	431	100	100	100	0		2.07425	894	0
VIT_17s0053g00710	gi|359491833|ref|XP_002270793.2|	cluster_4			-1.992	6.6e-05			-1.341	0.009686					Calcium-dependent protein kinase	PREDICTED: uncharacterized protein At4g15970-like [Vitis vinifera]	Signaling.Signaling pathway.Protein kinase	335	98	1	335	1	335	346	96.8	100	100	0		2.08657	699	0
VIT_02s0025g04520	gi|225426761|ref|XP_002275946.1|	cluster_2											1.131	0	Calcium-dependent protein kinase 1 CDPK protein kinase	PREDICTED: calcium-dependent protein kinase 34 [Vitis vinifera]	Response to stimulus.Stress response.Biotic stress response.Plant-pathogen interaction	523	100	1	523	1	523	523	100	100	100	0		2.0325	1063	0
VIT_12s0028g02280	gi|225456633|ref|XP_002266733.1|	cluster_4							1.117	0.005279					Calcium-dependent protein kinase 13 CPK13	PREDICTED: calcium-dependent protein kinase 30 [Vitis vinifera]	Response to stimulus.Stress response.Biotic stress response.Plant-pathogen interaction	40	27.8	31	70	284	323	552	7.2	92.5	97.5	0		1.95	78	1e-15
VIT_13s0158g00360	gi|225449945|ref|XP_002270669.1|	cluster_8											1.518	3e-06	Calcium-transporting ATPase 11 ACA11	PREDICTED: putative calcium-transporting ATPase 11, plasma membrane-type isoform 1 [Vitis vinifera]	Signaling.Signaling pathway.Calcium sensors and Signaling	1036	100	1	1036	1	1036	1036	100	100	100	0		1.9527	2023	0
VIT_06s0004g06570	gi|359478849|ref|XP_002279135.2|	cluster_3											-1.495	0.012052	Calcium/proton exchanger CAX3	PREDICTED: vacuolar cation/proton exchanger 3-like [Vitis vinifera]	Transport overview.Electrochemical Potential-driven Transporters.Porters.Ca2+:Cation Antiporter	434	97.3	1	434	1	434	436	99.5	98.8	99.1	0		1.92627	836	0
VIT_01s0011g05610	gi|225424355|ref|XP_002284889.1|	cluster_8			-1.331	1e-06			-1.046	0.000117					Caleosin	PREDICTED: uncharacterized protein LOC100242160 isoform 2 [Vitis vinifera]	Signaling.Hormone Signaling.ABA Signaling.ABA-mediated Signaling pathway	205	100	1	205	1	205	205	100	100	100	0		2.04878	420	1e-118
VIT_02s0012g02060	gi|225427110|ref|XP_002276449.1|	cluster_4					1.065	0.000179							Calmodulin	PREDICTED: probable calcium-binding protein CML17 [Vitis vinifera]	Signaling.Signaling pathway.Calcium sensors and Signaling	163	100	1	163	1	163	163	100	100	100	0		1.96319	320	2e-88
VIT_04s0023g01100	gi|225430866|ref|XP_002274784.1|	cluster_3											1.085	0.020542	Calmodulin	PREDICTED: probable calcium-binding protein CML41 [Vitis vinifera]	Signaling.Signaling pathway.Calcium sensors and Signaling	174	94.1	12	185	13	186	186	93.5	98.3	99.4	0		1.99425	347	2e-96
VIT_05s0020g04420	gi|225432844|ref|XP_002283755.1|	cluster_3			1.234	0.003861	-2.141	5.6e-05	-1.361	0.004692	-1.226	0.004667			Calmodulin	PREDICTED: calmodulin-like protein 11 isoform 1 [Vitis vinifera]	Signaling.Signaling pathway.Calcium sensors and Signaling	149	100	1	149	1	149	149	100	100	100	0		1.97987	295	8e-81
VIT_18s0001g11830	gi|225458402|ref|XP_002283570.1|	cluster_5	1.292	0.003469	1.75	7e-05									Calmodulin	PREDICTED: probable calcium-binding protein CML41-like [Vitis vinifera]	Signaling.Signaling pathway.Calcium sensors and Signaling	191	100	1	191	1	191	191	100	100	100	0		2.01047	384	1e-107
VIT_02s0025g04120	gi|225426832|ref|XP_002276651.1|	cluster_7							-1.952	0			-1.585	0	Calmodulin binding protein	PREDICTED: uncharacterized protein LOC100254717 [Vitis vinifera]	Signaling.Signaling pathway.Calcium sensors and Signaling	494	100	1	494	1	494	494	100	100	100	0		1.98785	982	0
VIT_08s0007g05980	gi|225441365|ref|XP_002277151.1|	cluster_7			-1.369	1.1e-05			-1.399	4.4e-05			-1.26	1.6e-05	Calmodulin binding protein	PREDICTED: protein IQ-DOMAIN 14-like [Vitis vinifera]	Signaling.Signaling pathway.Calcium sensors and Signaling	390	86.3	34	423	26	415	422	92.4	100	100	0		2.00769	783	0
VIT_09s0002g03360	gi|359482886|ref|XP_002277925.2|	cluster_8									1.12	1e-06			Calmodulin binding protein	PREDICTED: uncharacterized protein LOC100241183 [Vitis vinifera]	Signaling.Signaling pathway.Calcium sensors and Signaling	402	100	1	402	1	402	402	100	100	100	0		1.99254	801	0
VIT_18s0122g00180	gi|225457717|ref|XP_002277499.1|	cluster_2	2.215	2.4e-05	3.417	0	1.357	0.005488	2.679	3e-06	3.554	0	3.729	0	Calmodulin CML37	PREDICTED: calcium-binding protein CML37 [Vitis vinifera]	Signaling.Signaling pathway.Calcium sensors and Signaling	168	100	1	168	1	168	168	100	100	100	0		1.99405	335	5e-93
VIT_14s0006g01030	gi|225453195|ref|XP_002276386.1|	cluster_4			1.044	0									Calmodulin-binding heat-shock protein	PREDICTED: uncharacterized protein LOC100262118 [Vitis vinifera]	Metabolism.Primary metabolism.Lipid metabolism.Glycerolipid metabolism.Glycerolipid catabolism	451	100	1	451	1	451	451	100	100	100	0		2.04878	924	0
VIT_00s0181g00220	gi|359495503|ref|XP_002273993.2|	cluster_7			-1.174	1e-06							-1.19	0	Calmodulin-binding protein	PREDICTED: uncharacterized protein LOC100256775 [Vitis vinifera]	Signaling.Signaling pathway.Calcium sensors and Signaling	63	8.8	1	63	129	191	759	8.3	100	100	0		1.92063	121	1e-27
VIT_00s2785g00010	gi|359495503|ref|XP_002273993.2|	cluster_7			-1.162	0			-1.088	0			-1.195	0	Calmodulin-binding protein	PREDICTED: uncharacterized protein LOC100256775 [Vitis vinifera]	Signaling.Signaling pathway.Calcium sensors and Signaling	77	100	1	77	683	759	759	10.1	81.8	81.8	0		1.61039	124	7e-30
VIT_07s0031g03030	gi|225438297|ref|XP_002272395.1|	cluster_3											1.178	0	Calmodulin-binding protein	PREDICTED: uncharacterized protein LOC100247519 [Vitis vinifera]	Signaling.Signaling pathway.Calcium sensors and Signaling	176	100	1	176	887	1062	1062	16.6	100	100	0		2.01705	355	9e-99
VIT_07s0031g03040	gi|225438297|ref|XP_002272395.1|	cluster_3											1.028	1e-06	Calmodulin-binding protein	PREDICTED: uncharacterized protein LOC100247519 [Vitis vinifera]	Signaling.Signaling pathway.Calcium sensors and Signaling	514	99.8	1	514	94	607	1062	48.4	98.4	99	0		1.97665	1016	0
VIT_14s0060g01470		cluster_5			1.602	0.000177									Calmodulin-binding protein		Signaling.Signaling pathway.Calcium sensors and Signaling
VIT_17s0000g03370	gi|225455998|ref|XP_002276900.1|	cluster_7							-2.189	0.011869					Calmodulin-binding protein	PREDICTED: uncharacterized protein LOC100259493 [Vitis vinifera]	Signaling.Signaling pathway.Calcium sensors and Signaling	487	100	1	469	1	487	487	100	96.3	96.3	18		1.91786	934	0
VIT_18s0001g11130	gi|225458523|ref|XP_002282303.1|	cluster_7							-2.193	0.000135					Calmodulin-binding protein AR781	PREDICTED: uncharacterized protein LOC100243808 [Vitis vinifera]	Signaling.Signaling pathway.Calcium sensors and Signaling	357	100	1	357	1	357	357	100	100	100	0		1.9972	713	0
VIT_08s0007g07190	gi|225441575|ref|XP_002276712.1|	cluster_5			2.055	0.0002									Calmodulin-binding region IQ	PREDICTED: uncharacterized protein LOC100241826 [Vitis vinifera]	Signaling.Signaling pathway.Calcium sensors and Signaling	144	27	390	533	486	629	629	22.9	88.9	91.7	0		1.77778	256	2e-68
VIT_05s0020g03980	gi|225467482|ref|XP_002265460.1|	cluster_8			-1.01	0							-1.011	0	Calmodulin-binding region IQD19	PREDICTED: protein IQ-DOMAIN 14-like [Vitis vinifera]	Signaling.Signaling pathway.Calcium sensors and Signaling	464	100	1	464	1	464	464	100	100	100	0		1.98922	923	0
VIT_16s0100g00620		cluster_3											-1.105	0.003808	Calmodulin-binding region IQD24		Signaling.Signaling pathway.Calcium sensors and Signaling
VIT_14s0030g01880	gi|359487948|ref|XP_002272851.2|	cluster_8					-1.192	0.000234			-1.009	0.000408			Calmodulin-binding region IQD26	PREDICTED: uncharacterized protein LOC100245132 [Vitis vinifera]	Signaling.Signaling pathway.Calcium sensors and Signaling	233	59.6	159	391	1	233	233	100	100	100	0		2.07725	484	1e-137
VIT_00s0283g00030	gi|225447725|ref|XP_002277666.1|	cluster_5			1.241	0			1.031	0					Calnexin 1 (CNX1)	PREDICTED: calnexin homolog [Vitis vinifera]	Metabolism.Primary metabolism.Protein metabolism and modification.Protein folding.Chaperone-mediated protein folding	539	100	1	539	1	539	539	100	100	100	0		2.08534	1124	0
VIT_18s0075g00510	gi|225464442|ref|XP_002265373.1|	cluster_8											1.052	0	Calpain alkylated DNA repair protein alkB homolog 6	PREDICTED: probable alpha-ketoglutarate-dependent dioxygenase ABH6 [Vitis vinifera]	Metabolism.Primary metabolism.Nucleobase	262	100	1	262	1	262	262	100	100	100	0		2.0458	536	1e-153
VIT_01s0146g00010		cluster_2					1.037	0.001118							Calreticulin		Metabolism.Primary metabolism.Protein metabolism and modification.Protein folding
VIT_05s0094g01240	gi|359478226|ref|XP_002279630.2|	cluster_8											1.489	0	Caltractin / centrin	PREDICTED: probable calcium-binding protein CML20-like [Vitis vinifera]	Metabolism.Primary metabolism.Nucleobase	165	100	1	165	8	172	172	95.9	100	100	0		1.98182	327	2e-90
VIT_07s0031g00700	gi|225438702|ref|XP_002282351.1|	cluster_8											1.444	0	Caltractin / centrin	PREDICTED: caltractin [Vitis vinifera]	Metabolism.Primary metabolism.Nucleobase	171	84.7	32	202	1	171	171	100	100	100	0		1.9883	340	4e-94
VIT_06s0004g00940	gi|225435688|ref|XP_002285688.1|	cluster_1							-1.799	0			-1.421	0	Carbamoyl-phosphate synthase	PREDICTED: uncharacterized protein LOC100250156 [Vitis vinifera]		230	100	1	230	1	230	230	100	100	100	0		2.01739	464	1e-131
VIT_10s0003g05550	gi|225444147|ref|XP_002269462.1|	cluster_8											1.349	0.016844	Carbohydrate oxidase	PREDICTED: reticuline oxidase-like protein-like [Vitis vinifera]	Unclear	531	100	1	531	1	531	531	100	100	100	0		2.00188	1063	0
VIT_12s0035g00300	gi|359487980|ref|XP_003633684.1|	cluster_1					1.004	0.00443							Carbohydrate transmembrane transporter SFP1	PREDICTED: sugar transporter ERD6-like 5-like [Vitis vinifera]	Transport overview.Electrochemical Potential-driven Transporters.Porters.Major Facilitator Superfamily.Sugar Porter	138	63	82	219	349	486	486	28.4	95.7	97.8	0		1.92754	266	6e-72
VIT_08s0007g03240	gi|225440872|ref|XP_002282507.1|	cluster_5			1.336	0.001341			2.437	5e-06			3.702	0	Carbonic anhydrase precursor	PREDICTED: bifunctional monodehydroascorbate reductase and carbonic anhydrase nectarin-3-like [Vitis vinifera]	Metabolism.Primary metabolism.Amino acid metabolism.Histidine metabolism	279	100	1	279	9	287	287	97.2	100	100	0		2.05376	573	1e-164
VIT_08s0007g04800	gi|225441161|ref|XP_002268233.1|	cluster_2					1.004	2.3e-05					1.405	0	Carbonic anhydrase precursor	PREDICTED: bifunctional monodehydroascorbate reductase and carbonic anhydrase nectarin-3 [Vitis vinifera]	Metabolism.Primary metabolism.Amino acid metabolism.Histidine metabolism	270	100	1	270	1	270	270	100	100	100	0		2.06296	557	1e-159
VIT_03s0063g00800	gi|225428753|ref|XP_002285045.1|	cluster_5					1.066	7.7e-05							Carboxyesterase 12; CXE12	PREDICTED: probable carboxylesterase 1 [Vitis vinifera]	Metabolism.Cellular metabolism.Esterase activity	300	100	1	300	1	300	300	100	100	100	0		2.08667	626	1e-180
VIT_03s0063g00820	gi|225428749|ref|XP_002285041.1|	cluster_3									-1.029	3e-06			Carboxyesterase 12; CXE12	PREDICTED: probable carboxylesterase 7-like [Vitis vinifera]	Metabolism.Cellular metabolism.Esterase activity	301	100	1	301	1	301	301	100	100	100	0		2.09635	631	0
VIT_02s0025g04940		cluster_1							-1.44	0					Carboxyl-terminal peptidase		Metabolism.Primary metabolism.Protein metabolism and modification.Proteolysis.Peptidase-mediated proteolysis
VIT_17s0000g08870	gi|359491226|ref|XP_002278355.2|	cluster_2							1.043	1.5e-05			1.145	0	Carboxyl-terminal proteinase	PREDICTED: uncharacterized protein LOC100246848 [Vitis vinifera]	Metabolism.Primary metabolism.Protein metabolism and modification.Proteolysis.Peptidase-mediated proteolysis	401	94.4	25	425	25	419	419	94.3	96.5	97	6		2.03491	816	0
VIT_01s0011g02530	gi|225423820|ref|XP_002277990.1|	cluster_4			1.478	0									Carboxylesterase	PREDICTED: probable isoprenylcysteine alpha-carbonyl methylesterase ICMEL1 [Vitis vinifera]	Metabolism.Cellular metabolism.Esterase activity	458	100	1	458	1	458	458	100	100	100	0		2.00873	920	0
VIT_05s0020g03010		cluster_1	-1.841	2.3e-05	-2.383	0	-1.313	0.001548	-2.317	2e-06	-1.229	0.001021	-1.721	9e-06	Carboxylesterase CXE		Metabolism.Cellular metabolism.Esterase activity
VIT_18s0001g10800	gi|225458571|ref|XP_002284587.1|	cluster_4	-1.218	0.000619	-2.134	0	-1.18	0.001315	-1.832	8e-06	-1.398	6.3e-05	-1.289	7.1e-05	Carboxylesterase CXE	PREDICTED: probable carboxylesterase 2-like [Vitis vinifera]	Metabolism.Cellular metabolism.Esterase activity	326	100	1	326	1	326	326	100	100	100	0		2.06748	674	0
VIT_13s0106g00440	gi|225464117|ref|XP_002265298.1|	cluster_3	-1.146	0.004874											Carboxylic ester hydrolase	PREDICTED: GDSL esterase/lipase At5g03610 [Vitis vinifera]	Metabolism.Cellular metabolism.Esterase activity	339	100	1	339	1	339	339	100	100	100	0		2.0531	696	0
VIT_04s0023g00710	gi|359476605|ref|XP_002270597.2|	cluster_1			-1.125	0.004741									Carboxypeptidase I precursor	PREDICTED: serine carboxypeptidase-like 20-like [Vitis vinifera]	Metabolism.Primary metabolism.Protein metabolism and modification.Proteolysis.Peptidase-mediated proteolysis	482	100	1	482	15	469	469	97	94.4	94.4	27		1.95851	944	0
VIT_13s0019g00690	gi|225449583|ref|XP_002279179.1|	cluster_1											1.007	0	Carnitine racemase	PREDICTED: fatty acid oxidation complex subunit alpha [Vitis vinifera]	Unclassified	240	100	1	240	1	240	240	100	100	100	0		1.975	474	1e-134
VIT_13s0019g00710	gi|225449581|ref|XP_002283937.1|	cluster_1											1.07	0	Carnitine racemase	PREDICTED: carnitinyl-CoA dehydratase-like [Vitis vinifera]	Unclassified	241	100	1	241	1	241	241	100	100	100	0		1.96266	473	1e-134
VIT_09s0002g04500	gi|225442637|ref|XP_002284619.1|	cluster_1	-1.021	1e-06	-1.648	0									Carnitine/acylcarnitine carrier	PREDICTED: mitochondrial carnitine/acylcarnitine carrier protein CACL [Vitis vinifera]		311	100	1	311	1	311	311	100	100	100	0		2.02251	629	0
VIT_08s0032g00800	gi|225439332|ref|XP_002269554.1|	cluster_8											-1.174	0	Carotenoid isomerase	PREDICTED: prolycopene isomerase, chloroplastic-like isoform 1 [Vitis vinifera]		463	100	1	463	179	641	641	72.2	100	100	0		2.03024	940	0
VIT_12s0035g01080	gi|359486245|ref|XP_002264237.2|	cluster_8									-1.016	4.1e-05			Carotenoid isomerase 1	PREDICTED: prolycopene isomerase, chloroplastic-like [Vitis vinifera]		526	92.3	45	570	26	551	551	95.5	100	100	0		2.01711	1061	0
VIT_04s0008g01660	gi|225429628|ref|XP_002280811.1|	cluster_8							1.015	0.001476	1.601	2e-06	1.446	3e-06	Carrier protein	PREDICTED: solute carrier family 25 member 44-like isoform 1 [Vitis vinifera]		342	100	1	342	1	342	342	100	100	100	0		1.97661	676	0
VIT_16s0050g02360	gi|225462693|ref|XP_002267198.1|	cluster_4			1.026	3.6e-05			1.035	0.00015					Carrier protein CGI-69	PREDICTED: solute carrier family 25 member 39-like [Vitis vinifera]		413	100	1	413	1	408	408	100	98.5	98.5	5		1.95884	809	0
VIT_18s0122g01320	gi|359491906|ref|XP_002270703.2|	cluster_4			1.195	0									Catalase 3	PREDICTED: catalase isozyme 1 isoform 1 [Vitis vinifera]	Metabolism.Cellular metabolism.Methane metabolism	492	100	1	492	69	560	560	87.9	100	100	0		2.11585	1041	0
VIT_01s0011g04010	gi|225424069|ref|XP_002279823.1|	cluster_7							-2.349	1e-06			-1.455	3.4e-05	Catalytic	PREDICTED: putative glutamine amidotransferase-like protein RP404 [Vitis vinifera]	Unknown	425	100	1	425	1	425	425	100	100	100	0		2.01176	855	0
VIT_08s0007g06550	gi|225441461|ref|XP_002279787.1|	cluster_4			1.048	1.3e-05									Cation efflux family	PREDICTED: metal tolerance protein C2 [Vitis vinifera]	Transport overview.Electrochemical Potential-driven Transporters.Porters.Cation Diffusion Facilitator	388	100	1	388	1	388	388	100	100	100	0		2.00258	777	0
VIT_06s0004g01110	gi|225435642|ref|XP_002285662.1|	cluster_1	-1.275	1.1e-05	-1.548	0									Cation efflux family protein MTPc3	PREDICTED: metal tolerance protein 4 [Vitis vinifera]	Transport overview.Electrochemical Potential-driven Transporters.Porters.Cation Diffusion Facilitator	416	100	1	416	1	416	416	100	100	100	0		1.96635	818	0
VIT_13s0019g00020	gi|225448839|ref|XP_002282508.1|	cluster_7			-1.121	0	-1.141	1e-06							Cation efflux MTP11	PREDICTED: metal tolerance protein 5 isoform 1 [Vitis vinifera]	Transport overview.Electrochemical Potential-driven Transporters.Porters.Cation Diffusion Facilitator	399	100	1	399	1	399	399	100	100	100	0		1.99248	795	0
VIT_08s0056g01480	gi|359481026|ref|XP_002270512.2|	cluster_4					1.325	6.1e-05							Cation exchanger	PREDICTED: cation/calcium exchanger 3-like [Vitis vinifera]		593	100	1	593	1	593	593	100	100	100	0		2.0118	1193	0
VIT_14s0128g00240	gi|359487726|ref|XP_003633638.1|	cluster_7									-1.01	2.9e-05			Cation exchanger (CAX11)	PREDICTED: putative sodium/calcium exchanger 7-like isoform 2 [Vitis vinifera]	Transport overview.Electrochemical Potential-driven Transporters.Porters.Ca2+:Cation Antiporter	420	85.5	1	420	133	552	552	76.1	100	100	0		1.99048	836	0
VIT_06s0009g01110	gi|359479210|ref|XP_002272233.2|	cluster_4											-1.087	1e-06	Cation exchanger (CAX7)	PREDICTED: cation/calcium exchanger 3-like [Vitis vinifera]	Transport overview.Electrochemical Potential-driven Transporters.Porters.Ca2+:Cation Antiporter	542	100	1	542	51	592	592	91.6	100	100	0		2.01661	1093	0
VIT_11s0016g00910	gi|225444706|ref|XP_002277833.1|	cluster_8					-1.293	0.000198							Cation exchanger (CAX9)	PREDICTED: cation/calcium exchanger 4 [Vitis vinifera]	Transport overview.Electrochemical Potential-driven Transporters.Porters.Ca2+:Cation Antiporter	666	100	1	617	1	666	666	100	92.6	92.6	49		1.83033	1219	0
VIT_04s0008g02860	gi|225429852|ref|XP_002283203.1|	cluster_5			1.217	7e-06	-1.163	7.5e-05							Cation transport protein chaC	PREDICTED: cation transport regulator-like protein 2 isoform 1 [Vitis vinifera]	Transport overview.Incompletely characterized transport systems.Putative transport protein.Transporter unknown	222	84.1	43	264	1	222	222	100	100	100	0		2.07658	461	1e-130
VIT_18s0001g03150	gi|225459528|ref|XP_002285846.1|	cluster_8											1.34	6.1e-05	Cation transport protein chaC	PREDICTED: cation transport regulator-like protein 2 [Vitis vinifera]	Transport overview.Incompletely characterized transport systems.Putative transport protein.Transporter unknown	189	100	1	189	1	189	189	100	100	100	0		2.05291	388	1e-109
VIT_02s0025g00780	gi|225426078|ref|XP_002272080.1|	cluster_8							-1.114	0.002			-1.596	4e-06	Cation/hydrogen exchanger (CHX18)	PREDICTED: cation/H(+) antiporter 18 [Vitis vinifera]	Transport overview.Electrochemical Potential-driven Transporters.Porters.Monovalent Cation:Proton Antiporter-2	796	100	1	796	1	796	796	100	100	100	0		1.94724	1550	0
VIT_06s0004g07400	gi|225434447|ref|XP_002277764.1|	cluster_8					1.466	0.000301							Cation/hydrogen exchanger 24 (CHX24)	PREDICTED: cation/H(+) antiporter 24 [Vitis vinifera]	Transport overview.Electrochemical Potential-driven Transporters.Porters.Monovalent Cation:Proton Antiporter-2	783	100	1	783	1	783	783	100	100	100	0		1.96679	1540	0
VIT_10s0003g04540	gi|359483932|ref|XP_003633038.1|	cluster_7							-1.573	0					Cationic amino acid transporter 1	PREDICTED: high affinity cationic amino acid transporter 1-like isoform 2 [Vitis vinifera]	Transport overview.Electrochemical Potential-driven Transporters.Porters.Amino Acid-Polyamine-Organocation.Cationic Amino Acid Transporter	606	96.2	25	630	1	606	606	100	100	100	0		1.9901	1206	0
VIT_13s0073g00050	gi|225464416|ref|XP_002269556.1|	cluster_7			-2.602	0							-1.455	2.7e-05	Cationic amino acid transporter 6	PREDICTED: high affinity cationic amino acid transporter 1 [Vitis vinifera]	Transport overview.Electrochemical Potential-driven Transporters.Porters.Amino Acid-Polyamine-Organocation.Cationic Amino Acid Transporter	536	100	1	536	51	586	586	91.5	100	100	0		2	1072	0
VIT_08s0058g00970	gi|359481251|ref|XP_002268259.2|	cluster_3					-2.551	0.000175			-1.564	0.006124			Cationic peroxidase	PREDICTED: cationic peroxidase 1-like [Vitis vinifera]	Metabolism.Primary metabolism.Amino acid metabolism.Aromatic amino acid metabolism.Phenylalanine metabolism.Phenylalanine biosynthesis	263	100	1	263	114	376	376	69.9	100	100	0		2.0038	527	1e-150
VIT_08s0058g00980	gi|359481249|ref|XP_002266365.2|	cluster_5					-1.232	0.001557			-1.1	0.001609	1.455	3.4e-05	Cationic peroxidase	PREDICTED: cationic peroxidase 1-like [Vitis vinifera]	Metabolism.Primary metabolism.Amino acid metabolism.Aromatic amino acid metabolism.Phenylalanine metabolism.Phenylalanine biosynthesis	247	93.9	17	263	30	276	276	89.5	100	100	0		1.99595	493	1e-140
VIT_05s0020g00830	gi|359477295|ref|XP_002275061.2|	cluster_1			-1.845	3e-06	-1.752	4.2e-05	-1.08	0.005047	-1.439	0.000104			CBL-interacting protein kinase 1 (CIPK1)	PREDICTED: CBL-interacting serine/threonine-protein kinase 1-like [Vitis vinifera]	Signaling.Signaling pathway.Protein kinase	392	100	1	391	1	392	392	100	99.7	99.7	1		1.99235	781	0
VIT_08s0058g01090	gi|225439649|ref|XP_002269923.1|	cluster_7			-1.007	0			-1.313	0					CBL-interacting protein kinase 14 (CIPK14)	PREDICTED: CBL-interacting serine/threonine-protein kinase 14 isoform 1 [Vitis vinifera]	Signaling.Signaling pathway.Protein kinase	435	94.8	25	459	1	435	435	100	100	100	0		2.02759	882	0
VIT_10s0003g01410	gi|225443776|ref|XP_002271643.1|	cluster_8					-1.368	0.00137	-2.62	0	-1.466	0.000214	-2.608	0	CBL-interacting protein kinase 20 (CIPK20)	PREDICTED: CBL-interacting protein kinase 5 isoform 1 [Vitis vinifera]	Signaling.Signaling pathway.Protein kinase	439	94	29	467	12	450	450	97.6	100	100	0		2.02506	889	0
VIT_11s0052g01700	gi|359485045|ref|XP_002277405.2|	cluster_3					-1.12	5e-06							CBL-interacting protein kinase 21 (CIPK21)	PREDICTED: CBL-interacting serine/threonine-protein kinase 21 [Vitis vinifera]	Signaling.Signaling pathway.Protein kinase	467	100	1	467	1	467	467	100	100	100	0		2.00428	936	0
VIT_09s0070g00160	gi|225465524|ref|XP_002273078.1|	cluster_8					-1.491	7.7e-05							CBL-interacting protein kinase 6 (CIPK6)	PREDICTED: CBL-interacting serine/threonine-protein kinase 6 isoform 1 [Vitis vinifera]	Signaling.Signaling pathway.Protein kinase	398	100	1	398	1	398	398	100	100	100	0		2.00503	798	0
VIT_05s0020g04570	gi|225432868|ref|XP_002283973.1|	cluster_4					1.632	6.8e-05			1.097	0.001346			CBL-interacting protein kinase 7 (CIPK7)	PREDICTED: CBL-interacting serine/threonine-protein kinase 7 [Vitis vinifera]	Signaling.Signaling pathway.Protein kinase	420	100	1	420	1	420	420	100	100	100	0		1.95952	823	0
VIT_01s0026g01740	gi|225424926|ref|XP_002277342.1|	cluster_4											-1.227	2e-05	CBS	PREDICTED: SNF1-related protein kinase regulatory subunit gamma-1-like [Vitis vinifera]	Unknown	444	100	1	444	1	444	444	100	100	100	0		1.9482	865	0
VIT_00s0587g00030	gi|225470342|ref|XP_002269338.1|	cluster_7							-1.409	0					CBS domain-containing protein	PREDICTED: CBS domain-containing protein CBSX5 [Vitis vinifera]	Unknown	384	100	1	384	1	384	384	100	100	100	0		1.98958	764	0
VIT_19s0014g03090	gi|225461389|ref|XP_002284800.1|	cluster_4			-1.567	0.000112			-1.037	0.014698					CBS domain-containing protein	PREDICTED: CBS domain-containing protein CBSX5 [Vitis vinifera]	Unknown	394	100	1	394	1	394	394	100	100	100	0		1.95939	772	0
VIT_07s0005g06540		cluster_4					1.071	0.001395							CC-NBS-LRR class		Diverse functions.Gene family with diverse functions.NBS-LRR superfamily
VIT_00s0144g00080	gi|225463560|ref|XP_002268955.1|	cluster_8											1.003	1e-06	CCHC-type integrase	PREDICTED: uncharacterized protein LOC100242965 [Vitis vinifera]	Transposable elements viral and plasmid proteins.Protein from transposable element	53	17	1	53	66	118	136	39	96.2	98.1	0		1.9434	103	1e-22
VIT_08s0007g02570	gi|359481632|ref|XP_003632649.1|	cluster_8							1.07	1.3e-05					CCR4-NOT transcription complex subunit 7	PREDICTED: probable CCR4-associated factor 1 homolog 9-like isoform 2 [Vitis vinifera]	Regulation overview.Regulation of gene expression.Regulation of transcription.Transcription factor.OFP	278	97.2	1	278	1	278	280	99.3	99.3	99.6	0		2.01079	559	1e-160
VIT_06s0080g01090	gi|225464848|ref|XP_002271636.1|	cluster_3					-1.88	0.00167	-1.631	0.005419	-1.183	0.02454	-1.175	0.014932	CCR4-NOT transcription complex subunit 7/8	PREDICTED: probable CCR4-associated factor 1 homolog 9-like [Vitis vinifera]	Regulation overview.Regulation of gene expression.Regulation of transcription	278	100	1	278	1	278	278	100	100	100	0		2.03957	567	1e-162
VIT_05s0049g01830	gi|359477769|ref|XP_002282082.2|	cluster_4			-1.025	4.8e-05									CCT motif constans-like	PREDICTED: uncharacterized protein LOC100242670 [Vitis vinifera]	Regulation overview.Regulation of gene expression.Regulation of transcription.Transcription factor.CCT family transcription factor	407	96.2	17	423	147	520	520	71.9	91.6	91.6	33		1.80835	736	0
VIT_06s0004g07210	gi|359478521|ref|XP_002274679.2|	cluster_7							-1.438	0.035856					CCT motif constans-like	PREDICTED: zinc finger protein CONSTANS-LIKE 7-like [Vitis vinifera]	Regulation overview.Regulation of gene expression.Regulation of transcription.Transcription factor.CCT family transcription factor	101	100	1	101	118	218	218	46.3	100	100	0		2.0198	204	7e-54
VIT_16s0098g00360	gi|225455104|ref|XP_002268568.1|	cluster_8											1.001	2.8e-05	CCT motif constans-like	PREDICTED: uncharacterized protein LOC100241849 [Vitis vinifera]	Regulation overview.Regulation of gene expression.Regulation of transcription.Transcription factor.CCT family transcription factor	292	100	1	292	1	292	292	100	100	100	0		1.99658	583	1e-167
VIT_11s0103g00370	gi|359484975|ref|XP_002266565.2|	cluster_5							1.564	0					Cd2+-exporting ATPase HMA2 (Heavy metal ATPase 2)	PREDICTED: cadmium/zinc-transporting ATPase 3-like [Vitis vinifera]	Transport overview.Primary Active Transporters.P-P-bond hydrolysis-driven transporters.P-type ATPase (P-ATPase).heavy metal ATPase	685	95.4	1	685	1	685	873	78.5	99.4	99.7	0		1.93139	1323	0
VIT_11s0103g00380		cluster_5							1.319	0					Cd2+-exporting ATPase HMA2 (Heavy metal ATPase 2)		Transport overview.Primary Active Transporters.P-P-bond hydrolysis-driven transporters.P-type ATPase (P-ATPase).heavy metal ATPase
VIT_06s0061g00340	gi|225436524|ref|XP_002276976.1|	cluster_4					1.012	0.004921							Cell division control protein 48 homolog E	PREDICTED: cell division cycle protein 48 homolog [Vitis vinifera]	Cellular process.Cell growth and death	765	100	1	765	47	802	802	94.3	98.8	98.8	9		1.95817	1498	0
VIT_05s0102g00550	gi|359478165|ref|XP_002265521.2|	cluster_4					1.052	2.9e-05							Cell division cycle 20	PREDICTED: anaphase-promoting complex subunit cdc20-like [Vitis vinifera]		413	100	1	413	44	456	456	90.6	100	100	0		2.0678	854	0
VIT_09s0096g00070	gi|225462238|ref|XP_002263178.1|	cluster_8							1.219	0.000495					Cell division protein FtsH	PREDICTED: ATP-dependent zinc metalloprotease FTSH 12, chloroplastic-like [Vitis vinifera]	Transport overview.Primary Active Transporters.P-P-bond hydrolysis-driven transporters.Endoplasmic Reticular Retrotranslocon	101	86.3	1	101	826	922	1010	9.6	95	95	4		1.86139	188	4e-49
VIT_02s0025g00430	gi|225426144|ref|XP_002272935.1|	cluster_8											-3.624	0.002651	Cellulase	PREDICTED: endoglucanase-like [Vitis vinifera]	Cellular process.Cellular component organization and biogenesis.Cell wall organization and biogenesis.Cell wall metabolism.Cell wall catabolism.Cellulose catabolism	486	96.6	6	491	1	486	753	64.5	99.6	99.6	0		2.03292	988	0
VIT_19s0014g05190	gi|225461122|ref|XP_002279886.1|	cluster_7											-1.075	0	Cellulase precursor	PREDICTED: uncharacterized protein LOC100265881 [Vitis vinifera]	Cellular process.Cellular component organization and biogenesis.Cell wall organization and biogenesis.Cell wall metabolism.Cell wall catabolism.Cellulose catabolism	893	100	1	893	30	922	922	96.9	100	100	0		2.01008	1795	0
VIT_07s0031g02060	gi|225438464|ref|XP_002277635.1|	cluster_5			1.566	0									Cellulose synthase CESA2	PREDICTED: probable cellulose synthase A catalytic subunit 9 [UDP-forming] [Vitis vinifera]	Cellular process.Cellular component organization and biogenesis.Cell wall organization and biogenesis.Cell wall metabolism.Cell wall biosynthesis.Cellulose biosynthesis	1097	100	1	1083	1	1097	1097	100	98.6	98.7	14		2.0474	2246	0
VIT_07s0005g02470	gi|225437750|ref|XP_002273575.1|	cluster_4			-1.085	0	-1.231	0							Cellulose synthase CESA3	PREDICTED: probable cellulose synthase A catalytic subunit 8 [UDP-forming]-like [Vitis vinifera]	Signaling.Hormone Signaling.Jasmonate salicylate signaling.Jasmonate Signaling.Jasmonate-mediated Signaling pathway	887	100	1	862	1	887	887	100	97.2	97.2	25		1.99211	1767	0
VIT_07s0005g04110	gi|225438009|ref|XP_002273521.1|	cluster_3											-1.787	0.009171	Cellulose synthase CESA4	PREDICTED: cellulose synthase A catalytic subunit 4 [UDP-forming]-like [Vitis vinifera]	Cellular process.Cellular component organization and biogenesis.Cell wall organization and biogenesis.Cell wall metabolism.Cell wall biosynthesis.Cellulose biosynthesis	1044	100	1	1044	1	1044	1044	100	100	100	0		2.08908	2181	0
VIT_10s0003g01560	gi|359483534|ref|XP_002269610.2|	cluster_3											-2.236	0.003208	Cellulose synthase CESA8	PREDICTED: cellulose synthase A catalytic subunit 8 [UDP-forming] [Vitis vinifera]	Cellular process.Cellular component organization and biogenesis.Cell wall organization and biogenesis.Cell wall metabolism.Cell wall biosynthesis.Cellulose biosynthesis	983	100	1	983	378	1360	1360	72.3	100	100	0		2.06511	2030	0
VIT_08s0007g03990	gi|225441006|ref|XP_002283672.1|	cluster_7					-1.149	5.7e-05	-1.504	1e-06			-1.031	2e-05	Cellulose synthase CSLA09	PREDICTED: glucomannan 4-beta-mannosyltransferase 9 [Vitis vinifera]	Cellular process.Cellular component organization and biogenesis.Cell wall organization and biogenesis.Cell wall metabolism.Cell wall biosynthesis.Cellulose biosynthesis	528	97.8	1	528	1	528	533	99.1	99.8	99.8	0		2.0322	1073	0
VIT_12s0059g00930	gi|359485623|ref|XP_003633298.1|	cluster_1					-1.16	8e-06			-1.232	1e-06			Cellulose synthase CSLB04	PREDICTED: cellulose synthase-like protein H1-like [Vitis vinifera]	Cellular process.Cellular component organization and biogenesis.Cell wall organization and biogenesis.Cell wall metabolism.Cell wall biosynthesis.Cellulose biosynthesis	766	100	1	751	1	766	766	100	98	98	15		1.99739	1530	0
VIT_12s0059g00960	gi|359485490|ref|XP_002269976.2|	cluster_1			-1.229	0.014852	-2.029	0.000671			-1.252	0.014915	-1	0.03368	Cellulose synthase CSLB04	PREDICTED: cellulose synthase-like protein H1-like [Vitis vinifera]	Cellular process.Cellular component organization and biogenesis.Cell wall organization and biogenesis.Cell wall metabolism.Cell wall biosynthesis.Cellulose biosynthesis	757	100	1	747	1	757	757	100	98.7	98.7	10		2.02378	1532	0
VIT_12s0059g00970		cluster_1									-1.274	5.8e-05			Cellulose synthase CSLB04		Cellular process.Cellular component organization and biogenesis.Cell wall organization and biogenesis.Cell wall metabolism.Cell wall biosynthesis.Cellulose biosynthesis
VIT_12s0059g00980	gi|359485493|ref|XP_003633282.1|	cluster_8									-1.302	0			Cellulose synthase CSLB04	PREDICTED: cellulose synthase-like protein H1-like isoform 2 [Vitis vinifera]	Cellular process.Cellular component organization and biogenesis.Cell wall organization and biogenesis.Cell wall metabolism.Cell wall biosynthesis.Cellulose biosynthesis	250	84.5	6	255	7	256	751	33.3	89.2	95.2	0		1.84	460	1e-130
VIT_12s0059g00990	gi|359485626|ref|XP_003633299.1|	cluster_1					-1.428	0			-1.348	0			Cellulose synthase CSLB04	PREDICTED: cellulose synthase-like protein H1-like [Vitis vinifera]	Cellular process.Cellular component organization and biogenesis.Cell wall organization and biogenesis.Cell wall metabolism.Cell wall biosynthesis.Cellulose biosynthesis	764	100	1	751	1	764	764	100	98.3	98.3	13		2.01571	1540	0
VIT_14s0066g01730	gi|225452541|ref|XP_002280124.1|	cluster_5	1.167	0.001875											Cellulose synthase CSLC04	PREDICTED: xyloglucan glycosyltransferase 4 [Vitis vinifera]	Cellular process.Cellular component organization and biogenesis.Cell wall organization and biogenesis.Cell wall metabolism.Cell wall biosynthesis.Cellulose biosynthesis	664	100	1	664	1	664	664	100	100	100	0		2.01355	1337	0
VIT_03s0038g04120	gi|225428350|ref|XP_002280032.1|	cluster_2			1.087	0.013124	2.088	0.000114			1.649	0.000421	1.429	0.000838	Cellulose synthase CSLD4	PREDICTED: cellulose synthase-like protein D4-like [Vitis vinifera]	Cellular process.Cellular component organization and biogenesis.Cell wall organization and biogenesis.Cell wall metabolism.Cell wall biosynthesis.Cellulose biosynthesis	1116	100	1	1116	1	1116	1116	100	100	100	0		2.0681	2308	0
VIT_07s0005g01030	gi|225437481|ref|XP_002274010.1|	cluster_6					-1.019	0.003245							Cellulose synthase CSLD5	PREDICTED: cellulose synthase-like protein D5-like [Vitis vinifera]	Cellular process.Cellular component organization and biogenesis.Cell wall organization and biogenesis.Cell wall metabolism.Cell wall biosynthesis.Cellulose biosynthesis	1171	100	1	1171	1	1171	1171	100	100	100	0		2.06234	2415	0
VIT_00s0414g00050	gi|359496769|ref|XP_003635329.1|	cluster_8			-1.129	9e-06									Cellulose synthase CSLE1	PREDICTED: cellulose synthase-like protein E6-like [Vitis vinifera]	Cellular process.Cellular component organization and biogenesis.Cell wall organization and biogenesis.Cell wall metabolism.Cell wall biosynthesis.Cellulose biosynthesis	140	100	1	140	561	700	700	20	100	100	0		1.95	273	2e-74
VIT_00s0414g00060	gi|359496769|ref|XP_003635329.1|	cluster_8			-1.082	2.9e-05									Cellulose synthase CSLE1	PREDICTED: cellulose synthase-like protein E6-like [Vitis vinifera]	Cellular process.Cellular component organization and biogenesis.Cell wall organization and biogenesis.Cell wall metabolism.Cell wall biosynthesis.Cellulose biosynthesis	471	89.9	1	471	1	471	700	67.3	100	100	0		2.08493	982	0
VIT_00s0469g00020	gi|225469932|ref|XP_002274290.1|	cluster_8			-1.159	4.2e-05									Cellulose synthase CSLE1	PREDICTED: cellulose synthase-like protein E6-like isoform 1 [Vitis vinifera]	Cellular process.Cellular component organization and biogenesis.Cell wall organization and biogenesis.Cell wall metabolism.Cell wall biosynthesis.Cellulose biosynthesis	735	98.8	10	744	1	735	735	100	100	100	0		2.06259	1516	0
VIT_00s0531g00060	gi|359497011|ref|XP_002269825.2|	cluster_7			-1.177	1.6e-05			-1.691	1e-06			-1.829	0	Cellulose synthase CSLE1	PREDICTED: LOW QUALITY PROTEIN: cellulose synthase-like protein E6, partial [Vitis vinifera]	Cellular process.Cellular component organization and biogenesis.Cell wall organization and biogenesis.Cell wall metabolism.Cell wall biosynthesis.Cellulose biosynthesis	399	97.1	1	399	1	399	435	91.7	100	100	0		2.09524	836	0
VIT_00s0975g00020	gi|359496876|ref|XP_003635361.1|	cluster_4			-1.186	1e-06									Cellulose synthase CSLE1	PREDICTED: cellulose synthase-like protein E6-like [Vitis vinifera]	Cellular process.Cellular component organization and biogenesis.Cell wall organization and biogenesis.Cell wall metabolism.Cell wall biosynthesis.Cellulose biosynthesis	145	75.9	1	145	57	201	735	19.7	90.3	93.8	0		1.88276	273	3e-74
VIT_00s1349g00010	gi|359497539|ref|XP_003635559.1|	cluster_8			-1.284	2e-06			-1.384	5e-06			-1.035	2.1e-05	Cellulose synthase CSLE1	PREDICTED: cellulose synthase-like protein E6-like [Vitis vinifera]	Cellular process.Cellular component organization and biogenesis.Cell wall organization and biogenesis.Cell wall metabolism.Cell wall biosynthesis.Cellulose biosynthesis	291	27.9	740	1030	1	291	734	39.6	88.7	95.2	0		1.88316	548	1e-156
VIT_04s0044g00760	gi|359497011|ref|XP_002269825.2|	cluster_4					1.191	7e-06							Cellulose synthase CSLE1	PREDICTED: LOW QUALITY PROTEIN: cellulose synthase-like protein E6, partial [Vitis vinifera]	Cellular process.Cellular component organization and biogenesis.Cell wall organization and biogenesis.Cell wall metabolism.Cell wall biosynthesis.Cellulose biosynthesis	66	43.4	24	89	202	267	435	15.2	98.5	98.5	0		2.10606	139	6e-34
VIT_04s0044g00790	gi|359497539|ref|XP_003635559.1|	cluster_8	-1.083	0.003643	-1.061	0.002287							-1.342	0.000115	Cellulose synthase CSLE1	PREDICTED: cellulose synthase-like protein E6-like [Vitis vinifera]	Cellular process.Cellular component organization and biogenesis.Cell wall organization and biogenesis.Cell wall metabolism.Cell wall biosynthesis.Cellulose biosynthesis	40	100	1	40	360	399	734	5.4	90	95	0		2.125	85	5e-18
VIT_19s0015g00710	gi|359494189|ref|XP_002266196.2|	cluster_8	-1.34	0.000217	-1.381	5.5e-05	-1.244	0.00076	-1.551	6.4e-05	-1.08	0.001015	-1.563	6e-06	Cellulose synthase CSLE1	PREDICTED: cellulose synthase-like protein E1 [Vitis vinifera]	Cellular process.Cellular component organization and biogenesis.Cell wall organization and biogenesis.Cell wall metabolism.Cell wall biosynthesis.Cellulose biosynthesis	718	98.1	1	718	1	718	922	77.9	100	100	0		2.05292	1474	0
VIT_19s0015g00730	gi|225461955|ref|XP_002266273.1|	cluster_7			-1.286	3.6e-05	-1.678	8e-06	-1.718	4e-06	-1.537	4e-06	-1.394	6e-06	Cellulose synthase CSLE1	PREDICTED: cellulose synthase-like protein E6-like [Vitis vinifera]	Cellular process.Cellular component organization and biogenesis.Cell wall organization and biogenesis.Cell wall metabolism.Cell wall biosynthesis.Cellulose biosynthesis	736	100	1	736	1	736	736	100	100	100	0		2.0625	1518	0
VIT_05s0049g00010	gi|359477703|ref|XP_002280696.2|	cluster_7							-1.374	0.036043					Cellulose synthase CSLG2	PREDICTED: cellulose synthase-like protein G2-like [Vitis vinifera]	Cellular process.Cellular component organization and biogenesis.Cell wall organization and biogenesis.Cell wall metabolism.Cell wall biosynthesis.Cellulose biosynthesis	734	100	1	733	1	733	733	100	99.7	99.7	2		2.0109	1476	0
VIT_02s0025g01770	gi|359473934|ref|XP_002265085.2|	cluster_1			-1.116	0.01356									Cellulose synthase CSLG3	PREDICTED: cellulose synthase-like protein G3-like [Vitis vinifera]	Cellular process.Cellular component organization and biogenesis.Cell wall organization and biogenesis.Cell wall metabolism.Cell wall biosynthesis.Cellulose biosynthesis	573	100	1	573	156	728	728	78.7	100	100	0		2.08028	1192	0
VIT_02s0025g01790	gi|225426272|ref|XP_002265006.1|	cluster_2							1.05	0.000175					Cellulose synthase CSLG3	PREDICTED: cellulose synthase-like protein G3-like [Vitis vinifera]	Cellular process.Cellular component organization and biogenesis.Cell wall organization and biogenesis.Cell wall metabolism.Cell wall biosynthesis.Cellulose biosynthesis	463	98.9	1	463	259	721	871	53.2	100	100	0		2.08207	964	0
VIT_02s0025g01840	gi|225426270|ref|XP_002264890.1|	cluster_3			-1.164	0.003344									Cellulose synthase CSLG3	PREDICTED: cellulose synthase-like protein G3 [Vitis vinifera]	Cellular process.Cellular component organization and biogenesis.Cell wall organization and biogenesis.Cell wall metabolism.Cell wall biosynthesis.Cellulose biosynthesis	118	92.2	11	128	549	666	728	16.2	95.8	97.5	0		1.99153	235	5e-63
VIT_02s0025g01850	gi|225426270|ref|XP_002264890.1|	cluster_1			-1.413	0.001436									Cellulose synthase CSLG3	PREDICTED: cellulose synthase-like protein G3 [Vitis vinifera]	Cellular process.Cellular component organization and biogenesis.Cell wall organization and biogenesis.Cell wall metabolism.Cell wall biosynthesis.Cellulose biosynthesis	666	100	1	666	63	728	728	91.5	100	100	0		2.07207	1380	0
VIT_02s0025g01890	gi|359473940|ref|XP_002264604.2|	cluster_8											1.017	0.03265	Cellulose synthase CSLG3	PREDICTED: cellulose synthase-like protein G3-like, partial [Vitis vinifera]	Cellular process.Cellular component organization and biogenesis.Cell wall organization and biogenesis.Cell wall metabolism.Cell wall biosynthesis.Cellulose biosynthesis	279	95.9	1	279	157	435	546	51.1	100	100	0		2.08961	583	1e-167
VIT_02s0025g01920	gi|225426259|ref|XP_002264427.1|	cluster_8											1.134	0.000985	Cellulose synthase CSLG3	PREDICTED: cellulose synthase-like protein G3-like [Vitis vinifera]	Cellular process.Cellular component organization and biogenesis.Cell wall organization and biogenesis.Cell wall metabolism.Cell wall biosynthesis.Cellulose biosynthesis	732	100	1	732	6	737	737	99.3	100	100	0		2.04645	1498	0
VIT_11s0037g00530	gi|359484896|ref|XP_002276890.2|	cluster_3											-1.592	0.013424	Cellulose synthase IRX3	PREDICTED: cellulose synthase A catalytic subunit 7 [UDP-forming]-like isoform 2 [Vitis vinifera]	Cellular process.Cellular component organization and biogenesis.Cell wall organization and biogenesis.Cell wall metabolism.Cell wall biosynthesis.Cellulose biosynthesis	1037	100	1	1037	1	1037	1037	100	100	100	0		2.08004	2157	0
VIT_13s0067g03230	gi|225448731|ref|XP_002275508.1|	cluster_5			1.004	0.010402									CENP-E like kinetochore protein	PREDICTED: uncharacterized protein LOC100260478 [Vitis vinifera]	Cellular process.Cell growth and death	317	100	1	294	223	539	539	58.8	92.4	92.4	23		1.73186	549	1e-157
VIT_04s0008g05610	gi|225430316|ref|XP_002282750.1|	cluster_7					-1.435	1e-06							Centromeric protein	PREDICTED: uncharacterized protein LOC100262916 [Vitis vinifera]	Cellular process.Cell growth and death	774	100	1	774	1	774	774	100	100	100	0		1.89535	1467	0
VIT_14s0171g00040	gi|359488635|ref|XP_003633793.1|	cluster_5	1.011	0.009886	1.169	0.001706									Cf-2 gene	PREDICTED: leucine-rich repeat receptor protein kinase EXS-like [Vitis vinifera]	Response to stimulus.Stress response.Biotic stress response.Plant-pathogen interaction	992	99.9	1	992	1	992	1322	75	99.7	99.9	0		2.01613	2000	0
VIT_14s0171g00050	gi|359488637|ref|XP_003633794.1|	cluster_5			1.001	0.004241									Cf-2 gene	PREDICTED: probable leucine-rich repeat receptor-like protein kinase At1g35710-like [Vitis vinifera]	Response to stimulus.Stress response.Biotic stress response.Plant-pathogen interaction	988	100	1	988	1	988	988	100	100	100	0		2.01012	1986	0
VIT_13s0084g00570		cluster_5			1.414	0.040027									CF2		Response to stimulus.Stress response.Biotic stress response.Plant-pathogen interaction
VIT_18s0001g08770	gi|359492538|ref|XP_002285423.2|	cluster_7			-1.066	2.4e-05			-1.326	7e-06			-1.695	0	CF9	PREDICTED: uncharacterized protein LOC100250545 [Vitis vinifera]	Unknown	425	94.9	24	448	418	842	842	50.5	100	100	0		1.94588	827	0
VIT_09s0054g00920	gi|359483216|ref|XP_002268455.2|	cluster_8											1.305	0	CGI-144 protein	PREDICTED: 7-dehydrocholesterol reductase-like [Vitis vinifera]	Unknown	136	100	1	136	426	561	561	24.2	100	100	0		2.04412	278	8e-76
VIT_14s0068g00930	gi|225451637|ref|XP_002276946.1|	cluster_7							-1.267	0.001579					Chalcone synthase	PREDICTED: chalcone synthase [Vitis vinifera]	Metabolism.Secondary metabolism.Phenylpropanoid metabolism.Flavonoid metabolism.Flavonoid biosynthesis	393	100	1	393	1	393	393	100	100	100	0		1.99237	783	0
VIT_16s0100g00860	gi|359490336|ref|XP_003634075.1|	cluster_7							-2.928	0.007721					Chalcone synthase	PREDICTED: stilbene synthase 4-like [Vitis vinifera]	Metabolism.Secondary metabolism.Phenylpropanoid metabolism.Flavonoid metabolism.Flavonoid biosynthesis	392	100	1	356	1	392	392	100	89.8	90.3	36		1.75765	689	0
VIT_14s0068g00920	gi|225451639|ref|XP_002276921.1|	cluster_7							-1.526	0.000275					Chalcone synthase (CHS)	PREDICTED: LOW QUALITY PROTEIN: chalcone synthase [Vitis vinifera]	Metabolism.Secondary metabolism.Phenylpropanoid metabolism.Flavonoid metabolism.Flavonoid biosynthesis	382	97.2	1	382	1	382	454	84.1	100	100	0		2	764	0
VIT_13s0067g03820	gi|225448801|ref|XP_002282108.1|	cluster_7							-1	0.001676					Chalcone--flavonone isomerase (Chalcone isomerase)	PREDICTED: chalcone--flavonone isomerase 2 [Vitis vinifera]	Metabolism.Secondary metabolism.Phenylpropanoid metabolism.Flavonoid metabolism.Flavonoid biosynthesis	234	100	1	234	1	234	234	100	100	100	0		1.97436	462	1e-131
VIT_08s0058g00210	gi|225439491|ref|XP_002270205.1|	cluster_4	3.531	0	5.032	0	3.326	0	2.241	1e-06	2.987	0			Chaperone	PREDICTED: 17.3 kDa class I heat shock protein [Vitis vinifera]	Metabolism.Primary metabolism.Protein metabolism and modification.Protein folding.Chaperone-mediated protein folding	148	100	1	148	1	148	148	100	100	100	0		2.0473	303	2e-83
VIT_13s0019g02900	gi|225449262|ref|XP_002280581.1|	cluster_2									1.044	0.013699			Chaperone	PREDICTED: 18.2 kDa class I heat shock protein [Vitis vinifera]	Metabolism.Primary metabolism.Protein metabolism and modification.Protein folding.Chaperone-mediated protein folding	107	99.1	2	108	54	160	160	66.9	82.2	90.7	0		1.64486	176	2e-45
VIT_13s0019g03030	gi|225449262|ref|XP_002280581.1|	cluster_2					1.484	0.000138	1.431	0.000183	1.773	3e-06			Chaperone	PREDICTED: 18.2 kDa class I heat shock protein [Vitis vinifera]	Metabolism.Primary metabolism.Protein metabolism and modification.Protein folding.Chaperone-mediated protein folding	107	99.1	2	108	54	160	160	66.9	84.1	91.6	0		1.6729	179	3e-46
VIT_09s0054g00900	gi|225443403|ref|XP_002267398.1|	cluster_7											-1.312	9.5e-05	Chaperone BCS1 mitochondrial	PREDICTED: probable mitochondrial chaperone bcs1-like [Vitis vinifera]	Metabolism.Primary metabolism.Protein metabolism and modification.Protein folding.Chaperone-mediated protein folding	437	58.3	1	437	1	437	437	100	99.8	100	0		1.99085	870	0
VIT_13s0156g00110	gi|225450283|ref|XP_002267624.1|	cluster_8			1.463	0			1.78	0			1.874	0	Chaperone BCS1 mitochondrial	PREDICTED: ATPase family gene 2 protein-like [Vitis vinifera]	Metabolism.Primary metabolism.Protein metabolism and modification.Protein folding.Chaperone-mediated protein folding	516	100	1	516	1	516	516	100	100	100	0		2.0155	1040	0
VIT_14s0066g02040	gi|225452592|ref|XP_002280981.1|	cluster_7					-1.191	0.016681			-1.391	0.002556			Chaperone BCS1 mitochondrial	PREDICTED: probable mitochondrial chaperone BCS1-B-like isoform 1 [Vitis vinifera]	Diverse functions.Gene family with diverse functions.AAA-type ATPase domain family	515	100	1	515	1	515	515	100	100	100	0		2.00388	1032	0
VIT_19s0090g01190	gi|359494074|ref|XP_002277588.2|	cluster_8			1.35	0			1.288	0			1.436	0	Chaperone GrpE type 2	PREDICTED: protein grpE-like [Vitis vinifera]	Transport overview.Primary Active Transporters.P-P-bond hydrolysis-driven transporters.Mitochondrial Protein Translocase	324	100	1	324	1	298	298	100	92	92	26		1.73457	562	1e-160
VIT_18s0001g07260	gi|359492931|ref|XP_002283904.2|	cluster_4			1.732	0	1.162	0	1.402	0	1.738	0	1.115	0	Chaperone protein dnaJ	PREDICTED: chaperone protein DnaJ 1-like [Vitis vinifera]	Transport overview.Primary Active Transporters.P-P-bond hydrolysis-driven transporters.General Secretory Pathway (Sec)	138	100	1	138	1	138	138	100	100	100	0		2.15942	298	5e-82
VIT_01s0011g04990	gi|225424242|ref|XP_002284449.1|	cluster_8	2.534	0	3.303	0	1.828	0	2.336	0	2.876	0	3.223	0	Chaperonin	PREDICTED: 10 kDa chaperonin [Vitis vinifera]	Metabolism.Primary metabolism.Protein metabolism and modification.Protein folding.Chaperone-mediated protein folding	97	100	1	97	1	97	97	100	100	100	0		2.01031	195	4e-51
VIT_06s0009g02550	gi|225435878|ref|XP_002264840.1|	cluster_8											1.319	0	Chaperonin	PREDICTED: 10 kDa chaperonin [Vitis vinifera]	Metabolism.Primary metabolism.Protein metabolism and modification.Protein folding.Chaperone-mediated protein folding	97	100	1	97	1	97	97	100	100	100	0		2.01031	195	3e-51
VIT_11s0016g00650	gi|225444649|ref|XP_002276749.1|	cluster_4					1.1	0			1.455	0			Chaperonin 21	PREDICTED: 20 kDa chaperonin, chloroplastic [Vitis vinifera]		251	100	1	251	1	251	251	100	100	100	0		1.93227	485	1e-138
VIT_01s0010g00920	gi|359473645|ref|XP_002269341.2|	cluster_4	-1.095	0.000103					-1	0.000436	-1.731	0	-1.496	0	Chaperonin GroEL	PREDICTED: chaperonin 60 subunit beta 4, chloroplastic-like [Vitis vinifera]	Metabolism.Primary metabolism.Nucleobase	610	100	1	610	1	610	610	100	100	100	0		1.93443	1180	0
VIT_05s0051g00340	gi|225433375|ref|XP_002285608.1|	cluster_5	1.217	0	1.518	0			1.382	0	1.349	0	1.084	0	Chaperonin GroEL	PREDICTED: chaperonin CPN60-2, mitochondrial isoform 1 [Vitis vinifera]	Metabolism.Primary metabolism.Nucleobase	575	100	1	575	1	575	575	100	100	100	0		1.90435	1095	0
VIT_06s0004g00240	gi|225435794|ref|XP_002285746.1|	cluster_5									1.073	0			Chaperonin GroEL	PREDICTED: ruBisCO large subunit-binding protein subunit beta, chloroplastic [Vitis vinifera]	Metabolism.Primary metabolism.Nucleobase	608	100	1	608	1	608	608	100	100	100	0		1.90132	1156	0
VIT_06s0061g00270	gi|359479362|ref|XP_002277357.2|	cluster_4									1.285	0			Chaperonin GroEL	PREDICTED: ruBisCO large subunit-binding protein subunit alpha, chloroplastic-like [Vitis vinifera]	Metabolism.Primary metabolism.Nucleobase	586	100	1	586	1	586	586	100	100	100	0		1.88225	1103	0
VIT_09s0002g02240	gi|359482518|ref|XP_002279880.2|	cluster_5							1.384	0					Chaperonin GroEL	PREDICTED: uncharacterized protein LOC100266920 [Vitis vinifera]	Metabolism.Primary metabolism.Nucleobase	572	99.6	1	549	262	833	1753	32.6	96	96	23		1.8042	1032	0
VIT_02s0025g01070	gi|225426034|ref|XP_002274368.1|	cluster_8							1.013	0.000905	1.55	1e-06	3.165	0	CHCH domain containing protein	PREDICTED: uncharacterized protein LOC100245067 [Vitis vinifera]	Unknown	68	100	1	68	1	68	68	100	100	100	0		2.08824	142	3e-35
VIT_17s0000g03750	gi|225455922|ref|XP_002276124.1|	cluster_7							-1.247	0.012628					Chitin elicitor-binding CEBIP LysM domain-containing	PREDICTED: lysM domain-containing GPI-anchored protein 1-like [Vitis vinifera]	Response to stimulus.Stress response.Biotic stress response.Plant-pathogen interaction	234	100	1	234	175	408	408	57.4	100	100	0		2.03419	476	1e-135
VIT_19s0014g04940	gi|225461168|ref|XP_002282942.1|	cluster_7							-1.159	0.000102					Chitin-inducible gibberellin-responsive protein 1	PREDICTED: chitin-inducible gibberellin-responsive protein 1-like [Vitis vinifera]	Signaling.Hormone Signaling.Gibberellic acid Signaling.Gibberellic acid-mediated Signaling pathway	583	100	1	583	1	583	583	100	100	100	0		2.00515	1169	0
VIT_05s0094g00240	gi|225434052|ref|XP_002274620.1|	cluster_4							1.118	0.01184					Chitinase	PREDICTED: endochitinase PR4 [Vitis vinifera]		273	100	1	273	1	273	273	100	100	100	0		2.15018	587	1e-168
VIT_15s0046g01710	gi|225454383|ref|XP_002279147.1|	cluster_8											1.509	0.000774	Chitinase	PREDICTED: acidic endochitinase [Vitis vinifera]		298	100	1	298	1	298	298	100	100	100	0		2.07383	618	1e-177
VIT_04s0008g00140	gi|359494718|ref|XP_002269727.2|	cluster_5			1.017	0.042914									Chitinase [Vitis vinifera]	PREDICTED: LOW QUALITY PROTEIN: endochitinase isoform 1 [Vitis vinifera]	Metabolism.Primary metabolism.Carbohydrate metabolism.Monosaccharide metabolism.Amino sugar metabolism	324	100	1	307	1	324	324	100	94.8	94.8	17		2.02469	656	0
VIT_16s0050g02230	gi|225462671|ref|XP_002264903.1|	cluster_5					-2.488	0.001087							Chitinase [Vitis vinifera]	PREDICTED: acidic endochitinase-like [Vitis vinifera]	Metabolism.Primary metabolism.Carbohydrate metabolism.Monosaccharide metabolism.Amino sugar metabolism	297	100	1	297	1	297	297	100	100	100	0		2.05387	610	1e-175
VIT_05s0094g00200	gi|225434048|ref|XP_002274419.1|	cluster_7					-1.08	0.034884							Chitinase class IV	PREDICTED: endochitinase PR4 [Vitis vinifera]	Metabolism.Primary metabolism.Carbohydrate metabolism.Monosaccharide metabolism.Amino sugar metabolism	269	82.5	58	326	1	269	269	100	100	100	0		2.13755	575	1e-164
VIT_05s0094g00360	gi|225434078|ref|XP_002275516.1|	cluster_7			1.332	0.037515	-3.038	0.000119			-2.728	0.000102			Chitinase class IV	PREDICTED: endochitinase PR4 [Vitis vinifera]	Metabolism.Primary metabolism.Carbohydrate metabolism.Monosaccharide metabolism.Amino sugar metabolism	267	100	1	267	1	267	267	100	100	100	0		2.12734	568	1e-163
VIT_16s0050g02210	gi|225462667|ref|XP_002266583.1|	cluster_5					-2.335	0.000623							Chitinase III [Vitis vinifera]	PREDICTED: acidic endochitinase [Vitis vinifera]	Metabolism.Primary metabolism.Carbohydrate metabolism.Monosaccharide metabolism.Amino sugar metabolism	297	100	1	297	1	297	297	100	100	100	0		2.05724	611	1e-175
VIT_12s0035g01720	gi|225465251|ref|XP_002268066.1|	cluster_3	-1.233	0.000388	-1.641	4e-06									Chloride channel protein (CLC-c)	PREDICTED: chloride channel protein CLC-c [Vitis vinifera]	Transport overview.Electrochemical Potential-driven Transporters.Porters.Chloride Carrier/Channel	777	100	1	777	1	771	771	100	99.2	99.2	6		1.97683	1536	0
VIT_00s0316g00050	gi|359488503|ref|XP_002273594.2|	cluster_8	-1.132	0.004813					-1.541	0.000448			-1.143	0.001407	Chloride channel protein B	PREDICTED: chloride channel protein CLC-b [Vitis vinifera]	Transport overview.Electrochemical Potential-driven Transporters.Porters.Chloride Carrier/Channel	95	95.9	1	94	591	685	789	12	86.3	88.4	1		1.65263	157	1e-39
VIT_00s0397g00030	gi|359488503|ref|XP_002273594.2|	cluster_8	-1.044	0.010365					-1.474	0.000889			-1.047	0.003719	Chloride channel protein B	PREDICTED: chloride channel protein CLC-b [Vitis vinifera]	Transport overview.Electrochemical Potential-driven Transporters.Porters.Chloride Carrier/Channel	95	87	1	94	591	685	789	12	87.4	89.5	1		1.68421	160	2e-40
VIT_00s0421g00010		cluster_8	-1.11	0.000785	-1.468	1.1e-05			-2.279	0			-1.222	6e-05	Chloride channel protein B		Transport overview.Electrochemical Potential-driven Transporters.Porters.Chloride Carrier/Channel
VIT_14s0068g02190	gi|359488503|ref|XP_002273594.2|	cluster_8	-1.142	0.000391	-1.665	1e-06	-1.066	0.001218	-2.314	0			-1.234	3.1e-05	Chloride channel protein B	PREDICTED: chloride channel protein CLC-b [Vitis vinifera]	Transport overview.Electrochemical Potential-driven Transporters.Porters.Chloride Carrier/Channel	789	100	1	789	1	789	789	100	100	100	0		1.98859	1569	0
VIT_14s0068g02330	gi|359488503|ref|XP_002273594.2|	cluster_8	-1.382	0.000509	-1.569	4.5e-05	-1.019	0.009549	-2.569	0	-1	0.005332	-1.383	0.000107	Chloride channel protein B	PREDICTED: chloride channel protein CLC-b [Vitis vinifera]	Transport overview.Electrochemical Potential-driven Transporters.Porters.Chloride Carrier/Channel	79	96.3	1	79	553	631	789	10	83.5	86.1	0		1.6962	134	7e-33
VIT_00s0316g00020		cluster_8	-1.167	0.002855	-1.159	0.001511			-1.953	1.9e-05			-1.479	6.1e-05	Chloride channel protein CLC-A		Transport overview.Electrochemical Potential-driven Transporters.Porters.Chloride Carrier/Channel
VIT_04s0008g07120	gi|359476197|ref|XP_003631803.1|	cluster_5					-1.395	0.020246	-1.535	0.01168	-1.114	0.044131	1.487	0.003803	Chloroplast nucleoid DNA binding protein	PREDICTED: aspartic proteinase nepenthesin-2-like [Vitis vinifera]	Metabolism.Primary metabolism.Nucleobase	92	100	1	92	323	414	414	22.2	93.5	97.8	0		1.95652	180	1e-46
VIT_04s0008g07130	gi|359476191|ref|XP_003631801.1|	cluster_5					-1.118	0.042666	-1.793	0.001818					Chloroplast nucleoid DNA binding protein	PREDICTED: aspartic proteinase nepenthesin-2-like [Vitis vinifera]	Metabolism.Primary metabolism.Nucleobase	256	100	1	256	184	439	439	58.3	100	100	0		1.99219	510	1e-145
VIT_04s0008g07140	gi|359476193|ref|XP_003631802.1|	cluster_5							-1.674	0.0017	-1.007	0.032419			Chloroplast nucleoid DNA binding protein	PREDICTED: LOW QUALITY PROTEIN: aspartic proteinase nepenthesin-2-like [Vitis vinifera]	Metabolism.Primary metabolism.Nucleobase	462	100	1	462	35	496	496	93.1	100	100	0		2.0368	941	0
VIT_04s0008g07220	gi|359476204|ref|XP_002262813.2|	cluster_5							-2.008	0.005774					Chloroplast nucleoid DNA binding protein	PREDICTED: LOW QUALITY PROTEIN: aspartic proteinase nepenthesin-2-like [Vitis vinifera]	Metabolism.Primary metabolism.Nucleobase	267	100	1	267	194	460	460	58	100	100	0		2.00749	536	1e-153
VIT_04s0008g07080	gi|225430551|ref|XP_002283470.1|	cluster_6					-1.078	0.034332							Chloroplast nucleoid DNA-binding protein	PREDICTED: aspartic proteinase nepenthesin-2-like [Vitis vinifera]	Metabolism.Primary metabolism.Nucleobase	432	100	1	432	59	490	490	88.2	100	100	0		2.02083	873	0
VIT_09s0002g06980	gi|225442945|ref|XP_002266207.1|	cluster_1			-1.026	0.00014									Chloroplast post-illumination chlorophyll fluorescence increase protein	PREDICTED: uncharacterized protein LOC100264489 isoform 2 [Vitis vinifera]	Unknown	282	100	1	282	1	282	282	100	100	100	0		2.04965	578	1e-166
VIT_02s0025g00220		cluster_7			-1.665	0			-1.269	8e-06			-1.964	0	Chlororespiratory reduction 4 (CRR4)		Unknown
VIT_18s0157g00190	gi|225470840|ref|XP_002265759.1|	cluster_3					-1.011	0.000148	-1.451	1e-06	-1.32	1e-06			Choline kinase	PREDICTED: choline/ethanolamine kinase [Vitis vinifera]	Metabolism.Primary metabolism.Amino acid metabolism.Glycine	358	100	1	358	1	358	358	100	100	100	0		2.05866	737	0
VIT_04s0008g06570	gi|359475878|ref|XP_002283293.2|	cluster_8					-1.212	0.00017							Chorismate mutase	PREDICTED: chorismate mutase, chloroplastic-like [Vitis vinifera]		248	100	1	248	1	248	248	100	100	100	0		2.02016	501	1e-142
VIT_04s0044g01090	gi|225431509|ref|XP_002274967.1|	cluster_7					-1.047	0							Chromatin assembly factor-2 (FASCIATA2) (FAS2)	PREDICTED: chromatin assembly factor 1 subunit B [Vitis vinifera]	Cellular process.Cellular component organization and biogenesis.Nucleus.Chromosome organization and biogenesis.Chromatin organization	456	100	1	456	1	456	456	100	100	100	0		2.01754	920	0
VIT_16s0100g01300	gi|359490377|ref|XP_002263340.2|	cluster_4			1.405	0	1.462	0			1.065	0			Chromo; Helix-hairpin-helix motif	PREDICTED: flap endonuclease GEN-like 2-like [Vitis vinifera]		565	100	1	565	1	565	565	100	100	100	0		2.01593	1139	0
VIT_08s0007g06800	gi|225441510|ref|XP_002275932.1|	cluster_4			1.058	1e-06	1.069	8e-06			1.083	1e-06			Chromomethylase	PREDICTED: DNA (cytosine-5)-methyltransferase 1-like [Vitis vinifera]	Metabolism.Primary metabolism.Nucleobase	829	100	1	827	1	829	829	100	99.8	99.8	2		2.04343	1694	0
VIT_16s0039g02460	gi|359490000|ref|XP_002274960.2|	cluster_5											-1.067	0.000104	Chromomethylase CMT2	PREDICTED: DNA (cytosine-5)-methyltransferase CMT2-like [Vitis vinifera]	Metabolism.Primary metabolism.Nucleobase	395	82.8	83	477	904	1298	1298	30.4	100	100	0		2.0557	812	0
VIT_10s0003g01050	gi|225443835|ref|XP_002266934.1|	cluster_3			-1.412	0.001755									CHUP1 (chloroplast unusual positioning 1)	PREDICTED: uncharacterized protein LOC100248051 [Vitis vinifera]	Cellular process.Cellular component organization and biogenesis.Cytoskeleton organization and biogenesis.Actin organization and biogenesis	618	100	1	618	10	627	627	98.6	100	100	0		1.98706	1228	0
VIT_11s0103g00760	gi|225470656|ref|XP_002268213.1|	cluster_7			-1.244	0									CIA2 (chloroplast import apparatus 2)	PREDICTED: protein CHLOROPLAST IMPORT APPARATUS 2-like [Vitis vinifera]	Regulation overview.Regulation of gene expression.Regulation of transcription.Transcription factor.CCT family transcription factor	392	94	26	417	1	392	392	100	100	100	0		2.03061	796	0
VIT_00s0527g00010		cluster_7							-1.472	6.1e-05	-1.423	2.4e-05	-1.977	0	Cig3		Signaling.Hormone Signaling.Cytokinin Signaling.Cytokinin-mediated Signaling pathway
VIT_00s0640g00020		cluster_4							-1.642	0	-1.118	4e-06	-1.824	0	Cig3		Signaling.Hormone Signaling.Cytokinin Signaling.Cytokinin-mediated Signaling pathway
VIT_11s0078g00290	gi|225462528|ref|XP_002266037.1|	cluster_6	1.1	0.044341									1.745	0.000527	Cinnamate 4-hydroxylase	PREDICTED: trans-cinnamate 4-monooxygenase [Vitis vinifera]	Metabolism.Primary metabolism.Amino acid metabolism.Aromatic amino acid metabolism.Phenylalanine metabolism.Phenylalanine biosynthesis	534	100	1	534	1	534	534	100	100	100	0		2.00749	1072	0
VIT_01s0011g03480	gi|225423967|ref|XP_002282497.1|	cluster_8							-1.217	0.028446					Cinnamoyl CoA reductase	PREDICTED: bifunctional dihydroflavonol 4-reductase/flavanone 4-reductase isoform 1 [Vitis vinifera]	Metabolism.Secondary metabolism.Phenylpropanoid metabolism.Phenylpropanoid biosynthesis	320	100	1	320	1	320	320	100	100	100	0		2.04062	653	0
VIT_09s0070g00240	gi|225465530|ref|XP_002273454.1|	cluster_3									-1.204	0.00692			Cinnamoyl-CoA reductase	PREDICTED: bifunctional dihydroflavonol 4-reductase/flavanone 4-reductase [Vitis vinifera]	Metabolism.Secondary metabolism.Phenylpropanoid metabolism.Phenylpropanoid biosynthesis	338	100	1	338	1	338	338	100	100	100	0		2.02071	683	0
VIT_13s0019g01160	gi|359495058|ref|XP_002267718.2|	cluster_6	1.145	0.008534											Cinnamoyl-CoA reductase	PREDICTED: bifunctional dihydroflavonol 4-reductase/flavanone 4-reductase-like [Vitis vinifera]	Metabolism.Secondary metabolism.Phenylpropanoid metabolism.Phenylpropanoid biosynthesis	323	100	1	323	1	323	323	100	100	100	0		2.00619	648	0
VIT_14s0066g01150	gi|225452438|ref|XP_002274230.1|	cluster_8					-1.408	0.000311					2.113	0	Cinnamoyl-CoA reductase	PREDICTED: dihydroflavonol-4-reductase [Vitis vinifera]	Metabolism.Secondary metabolism.Phenylpropanoid metabolism.Phenylpropanoid biosynthesis	361	100	1	361	1	361	361	100	100	100	0		2.00277	723	0
VIT_14s0083g00320	gi|359488343|ref|XP_002283020.2|	cluster_8											1.05	0	Cinnamoyl-CoA reductase	PREDICTED: bifunctional dihydroflavonol 4-reductase/flavanone 4-reductase-like [Vitis vinifera]	Metabolism.Secondary metabolism.Phenylpropanoid metabolism.Phenylpropanoid biosynthesis	357	100	1	357	3	359	359	99.4	100	100	0		2.0056	716	0
VIT_16s0039g01670	gi|225454726|ref|XP_002272449.1|	cluster_8											1.276	3e-06	Cinnamoyl-CoA reductase	PREDICTED: dihydroflavonol-4-reductase isoform 1 [Vitis vinifera]	Metabolism.Secondary metabolism.Phenylpropanoid metabolism.Phenylpropanoid biosynthesis	312	100	1	312	1	306	306	100	98.1	98.1	6		1.97436	616	1e-177
VIT_02s0025g03100	gi|225426492|ref|XP_002277375.1|	cluster_2									1.013	0			Cinnamyl alcohol dehydrogenase	PREDICTED: probable cinnamyl alcohol dehydrogenase 1-like [Vitis vinifera]	Metabolism.Secondary metabolism.Phenylpropanoid metabolism.Phenylpropanoid biosynthesis	355	100	1	355	17	371	371	95.7	100	100	0		2.03099	721	0
VIT_02s0025g03110	gi|359473991|ref|XP_003631387.1|	cluster_4									1.122	3e-06			Cinnamyl alcohol dehydrogenase	PREDICTED: LOW QUALITY PROTEIN: probable cinnamyl alcohol dehydrogenase 1-like [Vitis vinifera]	Metabolism.Secondary metabolism.Phenylpropanoid metabolism.Phenylpropanoid biosynthesis	76	98.7	2	77	123	198	210	36.2	100	100	0		1.98684	151	6e-38
VIT_03s0110g00310	gi|225463828|ref|XP_002263333.1|	cluster_8					-1.196	0.023826							Cinnamyl alcohol dehydrogenase	PREDICTED: bifunctional dihydroflavonol 4-reductase/flavanone 4-reductase-like [Vitis vinifera]	Metabolism.Secondary metabolism.Phenylpropanoid metabolism.Phenylpropanoid biosynthesis	122	75.2	28	148	209	330	330	37	84.4	86.9	1		1.65574	202	8e-53
VIT_13s0101g00260	gi|359486990|ref|XP_003633502.1|	cluster_1					-1.09	0.032425							Cinnamyl alcohol dehydrogenase	PREDICTED: LOW QUALITY PROTEIN: bifunctional dihydroflavonol 4-reductase/flavanone 4-reductase-like [Vitis vinifera]	Metabolism.Secondary metabolism.Phenylpropanoid metabolism.Phenylpropanoid biosynthesis	47	100	1	47	277	323	323	14.6	100	100	0		2	94	8e-21
VIT_19s0014g04980	gi|225461162|ref|XP_002282842.1|	cluster_4			1.229	0	1.089	1e-06			1.169	0			Cinnamyl alcohol dehydrogenase	PREDICTED: dihydroflavonol-4-reductase-like [Vitis vinifera]	Metabolism.Secondary metabolism.Phenylpropanoid metabolism.Phenylpropanoid biosynthesis	354	88.1	49	402	1	354	354	100	100	100	0		2.01695	714	0
VIT_04s0079g00410	gi|359476477|ref|XP_002267976.2|	cluster_7	-1.205	0.000103	-1.025	0.000238	-1.203	0.000181							CIR1/RVE2 (circadian 1)	PREDICTED: uncharacterized protein LOC100263252 [Vitis vinifera]	Signaling.Signaling pathway.Circadian clock Signaling	495	100	1	479	1	495	495	100	96.8	96.8	16		1.95354	967	0
VIT_00s0324g00070	gi|225468664|ref|XP_002268845.1|	cluster_7	-1.521	0.005227	-1.247	0.013157	-1.555	0.006207	-2.227	0.000231	-1.342	0.008949	-2.085	6.1e-05	Cis-zeatin O-beta-D-glucosyltransferase	PREDICTED: UDP-glycosyltransferase 85A2 [Vitis vinifera]	Signaling.Hormone Signaling.Cytokinin Signaling.Cytokinin metabolism.Cytokinin inactivation by glycosylation	483	100	1	483	1	483	483	100	100	100	0		2.08696	1008	0
VIT_08s0007g08910	gi|225441890|ref|XP_002284381.1|	cluster_4							-2.428	1e-05			-1.083	0.006613	Cis-zeatin O-beta-D-glucosyltransferase	PREDICTED: zeatin O-glucosyltransferase-like [Vitis vinifera]	Signaling.Hormone Signaling.Cytokinin Signaling.Cytokinin metabolism.Cytokinin inactivation by glycosylation	473	87.6	68	540	1	473	473	100	100	100	0		2.03594	963	0
VIT_08s0040g01470	gi|225440047|ref|XP_002276858.1|	cluster_1							-1.787	0.007208			-1.138	0.037597	Cis-zeatin O-beta-D-glucosyltransferase	PREDICTED: UDP-glycosyltransferase 86A1 [Vitis vinifera]	Signaling.Hormone Signaling.Cytokinin Signaling.Cytokinin metabolism.Cytokinin inactivation by glycosylation	481	94.9	1	481	1	481	481	100	100	100	0		2.06861	995	0
VIT_13s0019g02940	gi|225449274|ref|XP_002281029.1|	cluster_5	1.47	7.3e-05	2.043	0									Cis-zeatin O-beta-D-glucosyltransferase	PREDICTED: UDP-glycosyltransferase 85A1 isoform 2 [Vitis vinifera]	Signaling.Hormone Signaling.Cytokinin Signaling.Cytokinin metabolism.Cytokinin inactivation by glycosylation	465	84.7	1	465	1	465	475	97.9	99.8	100	0		2.04516	951	0
VIT_14s0066g01480	gi|359488708|ref|XP_002274748.2|	cluster_7	-1.057	0.011292											Cis-zeatin O-beta-D-glucosyltransferase	PREDICTED: UDP-glycosyltransferase 90A1-like [Vitis vinifera]	Signaling.Hormone Signaling.Cytokinin Signaling.Cytokinin metabolism.Cytokinin inactivation by glycosylation	470	98.3	9	478	1	470	470	100	100	100	0		2.0234	951	0
VIT_17s0000g07030	gi|359491293|ref|XP_002281326.2|	cluster_8					-1.197	0.000997							Cis-zeatin O-beta-D-glucosyltransferase	PREDICTED: UDP-glycosyltransferase 83A1-like [Vitis vinifera]	Signaling.Hormone Signaling.Cytokinin Signaling.Cytokinin metabolism.Cytokinin inactivation by glycosylation	247	100	1	247	211	457	457	54	100	100	0		2.11336	522	1e-149
VIT_01s0011g06370	gi|225424482|ref|XP_002281710.1|	cluster_8									1.109	0.009114			Clathrin assembly protein 13	PREDICTED: putative clathrin assembly protein At1g25240 [Vitis vinifera]	Transport overview.Macromolecule transport.Protein transport.Protein coat	385	100	1	385	1	385	385	100	100	100	0		2.01818	777	0
VIT_00s0477g00040	gi|359496894|ref|XP_002263086.2|	cluster_4							-1.021	0.000736					Clathrin assembly protein 16	PREDICTED: putative clathrin assembly protein At4g40080-like [Vitis vinifera]	Transport overview.Macromolecule transport.Protein transport.Protein coat	354	100	1	354	1	354	354	100	100	100	0		1.9548	692	0
VIT_18s0001g06760	gi|225459188|ref|XP_002284015.1|	cluster_3					-1.371	9e-05	-1.698	5e-06	-2.257	0			Clathrin assembly protein 16	PREDICTED: putative clathrin assembly protein At4g40080-like [Vitis vinifera]	Transport overview.Macromolecule transport.Protein transport.Protein coat	336	100	1	336	1	336	336	100	100	100	0		1.98512	667	0
VIT_19s0027g01340		cluster_4					1.088	0.000934							Clathrin heavy chain		Transport overview.Macromolecule transport.Protein transport.Protein coat
VIT_19s0015g01120	gi|359494335|ref|XP_002267870.2|	cluster_4			-1.127	0.006616							-1.021	0.008646	Clavata-like kinase	PREDICTED: probable LRR receptor-like serine/threonine-protein kinase At4g26540-like [Vitis vinifera]	Signaling.Signaling pathway.Protein kinase	1094	100	1	1022	1	1093	1093	100	89.5	90.5	73		1.72121	1883	0
VIT_04s0008g00300	gi|359475921|ref|XP_003631769.1|	cluster_3											1.954	0.038007	Clavata1 receptor kinase (CLV1)	PREDICTED: receptor-like protein kinase HSL1-like [Vitis vinifera]	Signaling.Signaling pathway.Protein kinase	999	94.8	56	1054	1	999	999	100	100	100	0		2.003	2001	0
VIT_04s0008g00330	gi|359475921|ref|XP_003631769.1|	cluster_5											1.434	0.031187	Clavata1 receptor kinase (CLV1)	PREDICTED: receptor-like protein kinase HSL1-like [Vitis vinifera]	Signaling.Signaling pathway.Protein kinase	172	96.6	7	178	828	999	999	17.2	93	94.8	0		1.90698	328	1e-90
VIT_04s0008g00340		cluster_2			1.466	0.004364							1.13	0.017671	Clavata1 receptor kinase (CLV1)		Signaling.Signaling pathway.Protein kinase
VIT_04s0008g00350	gi|225429379|ref|XP_002278223.1|	cluster_3			1.664	0.003292									Clavata1 receptor kinase (CLV1)	PREDICTED: receptor-like protein kinase HSL1-like [Vitis vinifera]	Signaling.Signaling pathway.Protein kinase	268	100	1	268	768	1004	1004	23.6	81.3	83.6	31		1.61194	432	1e-122
VIT_04s0008g00370	gi|225429379|ref|XP_002278223.1|	cluster_3			1.729	0.035436									Clavata1 receptor kinase (CLV1)	PREDICTED: receptor-like protein kinase HSL1-like [Vitis vinifera]	Signaling.Signaling pathway.Protein kinase	971	99.7	4	974	34	1004	1004	96.7	100	100	0		2.00824	1950	0
VIT_04s0008g00390	gi|225429381|ref|XP_002278243.1|	cluster_5			1.936	0.004937									Clavata1 receptor kinase (CLV1)	PREDICTED: receptor-like protein kinase HSL1-like [Vitis vinifera]	Signaling.Signaling pathway.Protein kinase	778	100	1	778	166	943	943	82.5	100	100	0		1.99743	1554	0
VIT_04s0008g00400		cluster_3			1.633	0.011999							1.595	0.009054	Clavata1 receptor kinase (CLV1)		Signaling.Signaling pathway.Protein kinase
VIT_04s0008g00410	gi|359475926|ref|XP_002278306.2|	cluster_3			1.69	0.020044									Clavata1 receptor kinase (CLV1)	PREDICTED: receptor-like protein kinase HSL1-like [Vitis vinifera]	Signaling.Signaling pathway.Protein kinase	193	18.2	1	193	790	982	1021	18.9	94.8	96.4	0		1.94301	375	1e-104
VIT_04s0008g00420	gi|359475926|ref|XP_002278306.2|	cluster_3			1.508	0.009932							1.572	0.004558	Clavata1 receptor kinase (CLV1)	PREDICTED: receptor-like protein kinase HSL1-like [Vitis vinifera]	Signaling.Signaling pathway.Protein kinase	1021	100	1	974	1	1021	1021	100	95.4	95.4	47		1.89324	1933	0
VIT_04s0008g00440	gi|225429386|ref|XP_002278343.1|	cluster_3			1.455	0.040355							1.33	0.044267	Clavata1 receptor kinase (CLV1)	PREDICTED: receptor-like protein kinase HSL1-like [Vitis vinifera]	Signaling.Signaling pathway.Protein kinase	997	96.9	1	997	1	997	1499	66.5	100	100	0		1.999	1993	0
VIT_15s0046g00870	gi|359496705|ref|XP_003635307.1|	cluster_6			1.057	0.000355									Cleavage and polyadenylation specificity factor (CPSF) A subunit	PREDICTED: uncharacterized protein LOC100265431, partial [Vitis vinifera]	Metabolism.Primary metabolism.Nucleobase	117	98.3	1	116	959	1075	1453	8.1	88	89.7	1		1.69231	198	4e-52
VIT_04s0008g05870	gi|225430366|ref|XP_002282880.1|	cluster_2	2.277	0	2.94	0	3.185	0	2.246	0	3.46	0	1.536	0	CLPB-M/CLPB4/HSP98.7	PREDICTED: chaperone protein ClpB4, mitochondrial [Vitis vinifera]	Transport overview.Incompletely characterized transport systems.Recognized transporters of unknown biochemical mechanism.Type VI Symbiosis/Virulence Sec Ptw	962	100	1	962	1	962	962	100	100	100	0		1.93139	1858	0
VIT_03s0038g02110	gi|359475035|ref|XP_002277590.2|	cluster_1	-1.988	0.004843	-1.322	0.042586			-2.481	0.001087					Co-chaperone-curved DNA binding protein A	PREDICTED: chaperone protein dnaJ 11, chloroplastic [Vitis vinifera]	Transport overview.Primary Active Transporters.P-P-bond hydrolysis-driven transporters.General Secretory Pathway (Sec)	106	70.2	1	106	1	106	106	100	100	100	0		2.04717	217	2e-57
VIT_09s0018g00620	gi|225443140|ref|XP_002263153.1|	cluster_1	-1.982	2e-06	-1.327	0.000117	-1.282	0.000706	-1.916	6e-06					Co-chaperone-curved DNA binding protein A	PREDICTED: chaperone protein dnaJ 8, chloroplastic isoform 1 [Vitis vinifera]	Transport overview.Primary Active Transporters.P-P-bond hydrolysis-driven transporters.General Secretory Pathway (Sec)	152	100	1	152	1	152	152	100	100	100	0		2.09868	319	3e-88
VIT_14s0083g01150	gi|359488329|ref|XP_002277911.2|	cluster_5					1.654	0.029594							COBRA protein	PREDICTED: COBRA-like protein 4-like, partial [Vitis vinifera]	Cellular process.Cellular component organization and biogenesis.Cell wall organization and biogenesis	421	97.7	11	431	18	438	438	96.1	98.8	99.3	0		2.13064	897	0
VIT_17s0000g05050	gi|359490891|ref|XP_003634184.1|	cluster_5							1.088	6.5e-05			1.139	3e-06	COBRA-like protein 4	PREDICTED: LOW QUALITY PROTEIN: COBRA-like protein 4-like [Vitis vinifera]	Cellular process.Cellular component organization and biogenesis.Cell wall organization and biogenesis	59	98.3	1	59	287	345	373	15.8	89.8	93.2	0		1.89831	112	5e-26
VIT_07s0005g03310	gi|225438153|ref|XP_002278882.1|	cluster_8											1.02	3e-06	Cofilin	PREDICTED: actin-depolymerizing factor isoform 1 [Vitis vinifera]	Cellular process.Cellular component organization and biogenesis.Cytoskeleton organization and biogenesis.Actin depolymerization	143	100	1	143	1	143	143	100	100	100	0		2.02797	290	2e-79
VIT_04s0008g03810	gi|225430019|ref|XP_002284173.1|	cluster_8											1.076	7e-06	Coiled-coil domain-containing protein 25	PREDICTED: coiled-coil domain-containing protein 25-like [Vitis vinifera]	Unknown	215	100	1	215	1	215	215	100	100	100	0		1.9907	428	1e-120
VIT_00s0333g00030	gi|359496450|ref|XP_002263474.2|	cluster_7					-1.122	0							Coiled-coil domain-containing protein 94	PREDICTED: uncharacterized protein LOC100246531 [Vitis vinifera]	Unknown	32	1.6	20	51	3	34	233	13.7	84.4	96.9	0		1.8125	58	4e-08
VIT_10s0071g00990	gi|225463791|ref|XP_002269925.1|	cluster_8											1.438	0	Coiled-coil-helix-coiled-coil-helix domain	PREDICTED: mitochondrial intermembrane space import and assembly protein 40 [Vitis vinifera]	Unknown	141	100	1	141	1	141	141	100	100	100	0		2.05674	290	2e-79
VIT_04s0079g00810	gi|225466279|ref|XP_002272951.1|	cluster_8									1.518	0.00018	1.379	0.000237	Cold induced protein	PREDICTED: uncharacterized protein LOC100242814 [Vitis vinifera]	Response to stimulus.Stress response.Abiotic stress response.Temperature stress response.Cold stress response	185	100	1	185	1	185	185	100	100	100	0		1.99459	369	1e-103
VIT_14s0006g00320	gi|225466033|ref|XP_002267656.1|	cluster_4											-1.029	5.8e-05	Condensin complex subunit 3	PREDICTED: condensin complex subunit 3 [Vitis vinifera]		138	89.5	10	146	187	324	1036	13.3	90.6	93.5	1		1.69565	234	2e-62
VIT_14s0083g00640	gi|225451881|ref|XP_002282509.1|	cluster_1	-1.429	1e-06	-2.053	0			-1.61	0	-1.123	6e-06	-1.152	2e-06	Constans 2 (COL2)	PREDICTED: zinc finger protein CONSTANS-LIKE 2-like [Vitis vinifera]	Development.Reproductive development.Flower development	391	100	1	391	1	391	391	100	100	100	0		2.07417	811	0
VIT_00s0194g00070	gi|359495608|ref|XP_002265377.2|	cluster_4	-1.157	0	-2.089	0			-2.167	0			-1.884	0	Constans-like 10	PREDICTED: zinc finger protein CONSTANS-LIKE 10 [Vitis vinifera]	Development.Reproductive development.Flower development	414	100	1	414	1	414	414	100	100	100	0		2.05556	851	0
VIT_01s0146g00360	gi|225425158|ref|XP_002263613.1|	cluster_4					1.023	0.000121							Constans-like 14	PREDICTED: zinc finger protein CONSTANS-LIKE 14-like [Vitis vinifera]	Development.Reproductive development.Flower development	474	100	1	469	1	474	474	100	98.9	98.9	5		2.01899	957	0
VIT_14s0068g01380	gi|359488561|ref|XP_002275375.2|	cluster_4			-1.523	0	1.004	1.1e-05	-2.052	0			-2.145	0	Constans-like 14	PREDICTED: zinc finger protein CONSTANS-LIKE 14-like [Vitis vinifera]	Development.Reproductive development.Flower development	117	26.1	333	449	405	521	521	22.5	100	100	0		2	234	9e-62
VIT_01s0011g03520	gi|225423977|ref|XP_002282578.1|	cluster_4							-1.385	7.2e-05					Constans-like 16	PREDICTED: zinc finger protein CONSTANS-LIKE 16 [Vitis vinifera]	Development.Reproductive development.Flower development	432	100	1	432	1	432	432	100	100	100	0		2.05324	887	0
VIT_11s0052g01800	gi|225446176|ref|XP_002277953.1|	cluster_8	-1.39	2e-06	-1.022	4e-05	-1.215	2.7e-05			-1.181	8e-06			Constans-like 5	PREDICTED: zinc finger protein CONSTANS-LIKE 5-like [Vitis vinifera]	Development.Reproductive development.Flower development	361	100	1	361	1	361	361	100	100	100	0		2.06371	745	0
VIT_12s0057g01350	gi|359485854|ref|XP_002264506.2|	cluster_4			-2.336	0			-1.795	0			-1.812	0	Constans-like 9	PREDICTED: zinc finger protein CONSTANS-LIKE 9-like [Vitis vinifera]	Development.Reproductive development.Flower development	415	100	1	415	1	415	415	100	100	100	0		2.06024	855	0
VIT_08s0040g00430	gi|225440232|ref|XP_002283810.1|	cluster_8											1.001	7e-06	COP9 signalosome complex subunit 2	PREDICTED: COP9 signalosome complex subunit 2-like [Vitis vinifera]	Metabolism.Primary metabolism.Protein metabolism and modification.Proteolysis.cytoplasmic and nuclear protein degradation.Ubiquitin-mediated proteolysis.Deubiquitination	436	99.1	5	440	4	439	439	99.3	100	100	0		2.00688	875	0
VIT_09s0054g00540	gi|359493505|ref|XP_002263348.2|	cluster_8							1.96	4.3e-05			2.195	1e-06	Copia transposable element	PREDICTED: wall-associated receptor kinase 2-like [Vitis vinifera]	Transposable elements viral and plasmid proteins.Protein from transposable element	150	84.7	27	176	150	299	1182	12.7	96.7	97.3	0		2.00667	301	9e-83
VIT_05s0020g03280	gi|225432636|ref|XP_002278244.1|	cluster_7							-3.391	0.034935					Copper amine oxidase	PREDICTED: primary amine oxidase [Vitis vinifera]	Metabolism.Primary metabolism.Amino acid metabolism.Arginine and proline metabolism.Urea cycle	674	100	1	674	1	674	674	100	100	100	0		2.06973	1395	0
VIT_17s0000g09100	gi|225456916|ref|XP_002277961.1|	cluster_7											-1.053	0	Copper amine oxidase	PREDICTED: copper methylamine oxidase-like [Vitis vinifera]	Metabolism.Primary metabolism.Amino acid metabolism.Arginine and proline metabolism.Urea cycle	791	100	1	791	1	791	791	100	100	100	0		2.06321	1632	0
VIT_06s0004g04030	gi|225435100|ref|XP_002281496.1|	cluster_8							-1.515	0.003408	-1.087	0.018331	-1.117	0.008679	Copper chaperone	PREDICTED: uncharacterized protein LOC100263778 [Vitis vinifera]	Metabolism.Primary metabolism.Protein metabolism and modification.Protein folding.Chaperone-mediated protein folding	235	100	1	235	25	259	259	90.7	100	100	0		1.99574	469	1e-133
VIT_02s0025g03010	gi|359473986|ref|XP_002277877.2|	cluster_4					1.058	0.001317					1.553	1e-06	Copper chaperone (CCH)	PREDICTED: uncharacterized protein LOC100261608 [Vitis vinifera]	Metabolism.Primary metabolism.Protein metabolism and modification.Protein folding.Chaperone-mediated protein folding	142	100	1	142	38	179	179	79.3	100	100	0		2.14789	305	7e-84
VIT_14s0060g02090	gi|225450759|ref|XP_002279364.1|	cluster_8											1.023	1e-06	Copper chaperone (CCH)	PREDICTED: uncharacterized protein LOC100247751 [Vitis vinifera]	Metabolism.Primary metabolism.Protein metabolism and modification.Protein folding.Chaperone-mediated protein folding	350	100	1	350	1	350	350	100	100	100	0		2.09714	734	0
VIT_13s0074g00770	gi|225449673|ref|XP_002264332.1|	cluster_8											1.541	0.000222	Copper chaperone ATX1	PREDICTED: copper transport protein ATOX1 [Vitis vinifera]	Transport overview.Primary Active Transporters.P-P-bond hydrolysis-driven transporters.P-type ATPase (P-ATPase).Cu2+-exporting ATPase	86	100	1	86	1	86	86	100	100	100	0		1.97674	170	2e-43
VIT_02s0025g04830	gi|225426700|ref|XP_002281850.1|	cluster_8			1.432	0.012195									Copper chaperone for superoxide dismutase	PREDICTED: copper chaperone for superoxide dismutase-like [Vitis vinifera]	Transport overview.Primary Active Transporters.P-P-bond hydrolysis-driven transporters.P-type ATPase (P-ATPase).Cu2+-exporting ATPase	253	100	1	253	70	322	322	78.6	100	100	0		1.96838	498	1e-141
VIT_03s0110g00360	gi|359475640|ref|XP_003631721.1|	cluster_3					-1.326	0.003146							Copper transporter 2	PREDICTED: copper transporter 6-like [Vitis vinifera]	Transport overview.Channels and pores.a-Type channels.Copper Transporter	126	100	1	126	1	126	126	100	100	100	0		2.12698	268	4e-73
VIT_03s0110g00370	gi|359475642|ref|XP_003631722.1|	cluster_3					-1.497	0.002289							Copper transporter 2	PREDICTED: copper transporter 2-like [Vitis vinifera]	Transport overview.Channels and pores.a-Type channels.Copper Transporter	126	100	1	126	1	126	126	100	100	100	0		2.05556	259	2e-70
VIT_08s0007g01470	gi|225440544|ref|XP_002276084.1|	cluster_3					-1.232	0.000199	-1.485	1.9e-05					Copper transporter 3	PREDICTED: copper transporter 6 [Vitis vinifera]	Transport overview.Channels and pores.a-Type channels.Copper Transporter	152	100	1	152	1	152	152	100	100	100	0		2.01974	307	1e-84
VIT_04s0008g02090	gi|225429716|ref|XP_002280210.1|	cluster_8											1.056	3.5e-05	Copper transporter 5	PREDICTED: uncharacterized protein LOC100257698 [Vitis vinifera]	Transport overview.Channels and pores.a-Type channels.Copper Transporter	148	51	1	148	1	148	154	96.1	98	98	0		1.9527	289	1e-78
VIT_01s0011g04710	gi|225424186|ref|XP_002284132.1|	cluster_7			-1.419	3e-06							-1.05	6.8e-05	Copper-binding family protein	PREDICTED: uncharacterized protein LOC100249220 [Vitis vinifera]	Unclear	390	100	1	390	1	390	390	100	100	100	0		2.06667	806	0
VIT_11s0016g04220	gi|225445302|ref|XP_002284677.1|	cluster_2					1.745	0.003642			1.834	0.000908	1.964	0.000204	Copper-binding family protein	PREDICTED: uncharacterized protein LOC100244080 [Vitis vinifera]	Unclear	134	100	1	134	1	134	134	100	100	100	0		1.98507	266	2e-72
VIT_03s0017g02330	gi|225464720|ref|XP_002263190.1|	cluster_2							1.049	0	1.005	0	1.318	0	Coproporphyrinogen III oxidase	PREDICTED: coproporphyrinogen-III oxidase, chloroplastic-like [Vitis vinifera]		356	100	1	356	46	401	401	88.8	100	100	0		2.11798	754	0
VIT_18s0122g00460	gi|359491885|ref|XP_003634338.1|	cluster_4											1.117	3e-06	CP12-3	PREDICTED: calvin cycle protein CP12-like isoform 2 [Vitis vinifera]	Unknown	134	100	1	134	1	134	134	100	100	100	0		2.02239	271	1e-73
VIT_03s0063g02700	gi|359497210|ref|XP_003635453.1|	cluster_8			1.913	0	1.193	1.3e-05	1.43	1e-06	1.758	0	1.057	5e-06	CPL4 (C-Terminal Domain Phosphatase-like 4)	PREDICTED: RNA polymerase II C-terminal domain phosphatase-like 4-like [Vitis vinifera]	Signaling.Signaling pathway.Protein phosphatase	137	93.2	1	137	43	179	278	49.3	81.8	88.3	0		1.66423	228	7e-61
VIT_08s0040g01920	gi|225439974|ref|XP_002276043.1|	cluster_7			-1.107	0			-1.509	0			-2.004	0	Crinkly4	PREDICTED: serine/threonine-protein kinase-like protein CCR1-like [Vitis vinifera]	Signaling.Signaling pathway.Calcium sensors and Signaling	767	100	1	767	1	767	767	100	100	100	0		2.05997	1580	0
VIT_00s1458g00010	gi|359496752|ref|XP_003635322.1|	cluster_5							-1.162	0.020214	-1.14	0.01198			CRK10 (cysteine-rich RLK10)	PREDICTED: cysteine-rich receptor-like protein kinase 25-like [Vitis vinifera]	Signaling.Signaling pathway.Protein kinase	195	100	1	195	557	751	751	26	83.1	89.7	0		1.71282	334	2e-92
VIT_03s0038g01320	gi|359474892|ref|XP_002276432.2|	cluster_4											-1.064	0	Crp1 protein	PREDICTED: pentatricopeptide repeat-containing protein At4g34830, chloroplastic-like [Vitis vinifera]	Metabolism.Primary metabolism.Nucleobase	1115	100	1	1115	1	1115	1115	100	100	100	0		1.95247	2177	0
VIT_18s0122g01380	gi|225457536|ref|XP_002272226.1|	cluster_7			-1.044	0									Crp1 protein	PREDICTED: pentatricopeptide repeat-containing protein At5g42310, mitochondrial [Vitis vinifera]	Metabolism.Primary metabolism.Nucleobase	695	100	1	695	1	695	695	100	100	100	0		1.97986	1376	0
VIT_01s0011g05310	gi|225424305|ref|XP_002284679.1|	cluster_4							-1.057	0.01509					CRR3 (chlororespiratory reduction 3)	PREDICTED: uncharacterized protein LOC100250842 [Vitis vinifera]	Metabolism.Primary metabolism.Nucleobase	154	80.6	38	191	1	154	154	100	100	100	0		2.00649	309	7e-85
VIT_01s0127g00320	gi|225425575|ref|XP_002267079.1|	cluster_8									1.027	0.000271			CRS2-associated factor 2	PREDICTED: CRS2-associated factor 2, chloroplastic [Vitis vinifera]	Metabolism.Primary metabolism.Nucleobase	66	100	1	66	496	561	561	11.8	98.5	98.5	0		2.0303	134	1e-32
VIT_04s0008g02670	gi|225429814|ref|XP_002280771.1|	cluster_7									-1.019	1.9e-05			Cryptochrome DASH	PREDICTED: cryptochrome DASH, chloroplastic/mitochondrial-like [Vitis vinifera]	Signaling.Signaling pathway.Circadian clock Signaling	549	93.7	38	586	1	549	549	100	100	100	0		2.06922	1136	0
VIT_13s0019g04020	gi|225424956|ref|XP_002264587.1|	cluster_8							-1.538	0.001066			-1.82	2.1e-05	CTP synthase	PREDICTED: CTP synthase 1 [Vitis vinifera]	Metabolism.Primary metabolism.Nucleobase	51	50.5	19	69	433	483	605	8.4	80.4	90.2	0		1.82353	93	2e-20
VIT_01s0010g00240	gi|225424956|ref|XP_002264587.1|	cluster_8	-2.379	0.00065			-1.614	0.019166	-1.731	0.013012	-1.428	0.023647	-1.62	0.005641	CTP-synthetase	PREDICTED: CTP synthase 1 [Vitis vinifera]	Metabolism.Primary metabolism.Nucleobase	611	95	1	611	1	605	605	100	95.4	96.2	6		1.89034	1155	0
VIT_11s0118g00550		cluster_7							-1.065	0.03228					CTV.13 Jp18		Unknown
VIT_00s2213g00010	gi|359489002|ref|XP_003633856.1|	cluster_8											1.197	0.000294	CTV.20	PREDICTED: structural maintenance of chromosomes protein 4-like [Vitis vinifera]	Unknown	194	60.2	113	306	1	186	1486	12.5	81.4	86.6	8		1.62371	315	2e-86
VIT_01s0244g00180	gi|225464277|ref|XP_002270861.1|	cluster_8											2.958	0.000104	CTV.20	PREDICTED: sucrose synthase 2-like [Vitis vinifera]	Unknown	64	7.3	1	64	882	945	1381	4.6	96.9	100	0		2.0625	132	1e-30
VIT_00s0239g00010	gi|359489128|ref|XP_003633881.1|	cluster_8							1.175	0.044174					CTV.22	PREDICTED: uncharacterized protein LOC100854412 [Vitis vinifera]	Unknown	88	77.9	24	111	1	88	90	97.8	84.1	92	0		1.65909	146	2e-36
VIT_07s0031g02570	gi|359480886|ref|XP_003632539.1|	cluster_7											-1.029	0	CTV.22	PREDICTED: uncharacterized protein LOC100853417 [Vitis vinifera]	Unknown	544	69.7	78	621	28	540	616	83.3	93.6	93.8	31		1.78125	969	0
VIT_02s0012g00970		cluster_4			1.251	0.008051	1.334	0.011478	1.55	0.003925	1.512	0.001966			Cu2+-exporting ATPase HMA5 (heavy metal ATPase 5)		Transport overview.Primary Active Transporters.P-P-bond hydrolysis-driven transporters.P-type ATPase (P-ATPase).Cu2+-exporting ATPase
VIT_08s0007g03650	gi|225440944|ref|XP_002277106.1|	cluster_8							-1.1	0.001605					Cucumisin precursor	PREDICTED: xylem serine proteinase 1-like [Vitis vinifera]	Transport overview.Channels and pores._-Barrel porins.Autotransporter	707	100	1	707	38	744	744	95	99.9	99.9	0		2.01556	1425	0
VIT_05s0020g01340	gi|359477283|ref|XP_002275948.2|	cluster_8							1.087	0.000153			1.18	6e-06	Cullin-1	PREDICTED: uncharacterized protein LOC100256274 [Vitis vinifera]	Metabolism.Primary metabolism.Protein metabolism and modification.Proteolysis.cytoplasmic and nuclear protein degradation.Ubiquitin-mediated proteolysis	73	45.3	77	149	196	268	325	22.5	100	100	0		2.0137	147	2e-36
VIT_08s0056g01300	gi|225439197|ref|XP_002275517.1|	cluster_2	1.194	0.025618	3.544	0	2.951	9e-06	5.555	0	4.557	0	5.706	0	Cupin	PREDICTED: 2-aminoethanethiol dioxygenase [Vitis vinifera]		275	100	1	275	1	275	275	100	100	100	0		2.08	572	1e-163
VIT_14s0108g00090	gi|225452714|ref|XP_002282633.1|	cluster_8			1.305	1e-06			1.812	0	1.312	1e-06	1.322	0	Cupin	PREDICTED: 2-aminoethanethiol dioxygenase isoform 2 [Vitis vinifera]		279	100	1	279	1	279	279	100	100	100	0		2.09319	584	1e-167
VIT_17s0000g05790	gi|359491336|ref|XP_002267775.2|	cluster_2	1.087	2e-06	1.638	0	1.826	0	2.443	0	2.278	0	1.66	0	Cupin	PREDICTED: 2-aminoethanethiol dioxygenase-like [Vitis vinifera]		288	100	1	270	1	288	288	100	93.8	93.8	18		1.9375	558	1e-159
VIT_18s0001g06320	gi|225459227|ref|XP_002284073.1|	cluster_8											1.674	0.000382	Cupin	PREDICTED: probable 2-aminoethanethiol dioxygenase [Vitis vinifera]		242	100	1	242	1	242	242	100	100	100	0		2.06198	499	1e-142
VIT_16s0039g02920	gi|225454908|ref|XP_002276445.1|	cluster_8					-1.4	0.01501					2.016	0.000122	Cupin region	PREDICTED: putative germin-like protein 2-1-like [Vitis vinifera]	Unknown	184	100	1	184	45	228	228	80.7	100	100	0		2.01087	370	1e-103
VIT_18s0089g01210	gi|225459910|ref|XP_002263772.1|	cluster_3											1.262	4e-06	Cupin super	PREDICTED: uncharacterized protein LOC100244771 [Vitis vinifera]	Unknown	163	100	1	163	1	163	163	100	100	100	0		2.08589	340	3e-94
VIT_18s0089g01220	gi|225459908|ref|XP_002263897.1|	cluster_8											1.014	0	Cupin super	PREDICTED: uncharacterized protein LOC100256915 [Vitis vinifera]	Unknown	139	100	1	139	1	139	139	100	100	100	0		2.06475	287	1e-78
VIT_00s0347g00080	gi|359496525|ref|XP_003635256.1|	cluster_5			1.52	0			1.6	0			1.286	0	Curculin (mannose-binding) lectin	PREDICTED: G-type lectin S-receptor-like serine/threonine-protein kinase At1g11330-like [Vitis vinifera]	Unknown	648	60.8	21	668	84	731	798	81.2	100	100	0		2.05093	1329	0
VIT_00s0347g00090	gi|359497827|ref|XP_003635660.1|	cluster_5							1.024	0.000972					Curculin (mannose-binding) lectin	PREDICTED: G-type lectin S-receptor-like serine/threonine-protein kinase SD1-13-like [Vitis vinifera]	Unknown	100	100	1	100	37	136	136	73.5	88	96	0		1.86	186	3e-48
VIT_16s0050g01920	gi|225464707|ref|XP_002275726.1|	cluster_1					-1.29	1e-05			-1.295	2e-06	-1.165	3e-06	Curculin (mannose-binding) lectin	PREDICTED: G-type lectin S-receptor-like serine/threonine-protein kinase At5g24080 [Vitis vinifera]	Unknown	722	92.8	55	746	136	857	857	84.2	92.9	93.8	30		1.88227	1359	0
VIT_16s0050g01960	gi|225464707|ref|XP_002275726.1|	cluster_8					-1.568	8e-06			-1.557	1e-06	-1.199	2e-05	Curculin (mannose-binding) lectin	PREDICTED: G-type lectin S-receptor-like serine/threonine-protein kinase At5g24080 [Vitis vinifera]	Unknown	169	100	1	157	511	679	857	19.7	81.1	84	12		1.62722	275	6e-75
VIT_19s0014g01110	gi|359493596|ref|XP_002283223.2|	cluster_6			1.313	0.005477									Curculin (mannose-binding) lectin	PREDICTED: epidermis-specific secreted glycoprotein EP1-like [Vitis vinifera]	Unknown	158	100	1	158	277	434	434	36.4	100	100	0		2.24684	355	6e-99
VIT_19s0014g01370	gi|359493788|ref|XP_002285446.2|	cluster_6			1.423	0.017019									Curculin (mannose-binding) lectin	PREDICTED: epidermis-specific secreted glycoprotein EP1-like [Vitis vinifera]	Unknown	444	100	1	444	1	429	429	100	96.4	96.4	15		1.9955	886	0
VIT_05s0102g00950	gi|359481253|ref|XP_002266325.2|	cluster_2											1.032	0.000359	Curculin-like (mannose-binding) lectin family	PREDICTED: PAN domain-containing protein At5g03700-like [Vitis vinifera]	Unknown	82	83.7	1	82	51	132	465	17.6	97.6	97.6	0		2.02439	166	3e-42
VIT_06s0009g00980	gi|225436091|ref|XP_002277507.1|	cluster_8			-1.068	0									CXE carboxylesterase	PREDICTED: probable carboxylesterase 15 [Vitis vinifera]	Metabolism.Cellular metabolism.Esterase activity	317	100	1	317	1	317	317	100	100	100	0		2.04416	648	0
VIT_05s0049g01520	gi|225433217|ref|XP_002285393.1|	cluster_3											1.084	0	Cyanate hydratase	PREDICTED: cyanate hydratase [Vitis vinifera]	Metabolism.Cellular metabolism.Nitrogen and sulfur metabolism.Nitrogen metabolism	164	100	1	164	1	164	164	100	100	100	0		1.97561	324	1e-89
VIT_04s0069g00790	gi|225464333|ref|XP_002272241.1|	cluster_7			-1.457	0	-1.117	0					-1.068	0	Cyclic nucleotide-regulated ion channel (CNGC14)	PREDICTED: probable cyclic nucleotide-gated ion channel 14 [Vitis vinifera]	Response to stimulus.Stress response.Biotic stress response.Plant-pathogen interaction	722	98	16	737	5	726	726	99.4	100	100	0		2.03186	1467	0
VIT_18s0001g09160	gi|225458826|ref|XP_002283315.1|	cluster_5	1.001	0.001049											Cyclin	PREDICTED: cyclin-D5-1 [Vitis vinifera]		317	100	1	317	1	317	317	100	100	100	0		1.99369	632	0
VIT_00s0194g00280	gi|225428885|ref|XP_002285320.1|	cluster_8							1.032	2e-05					Cyclin D3_1	PREDICTED: cyclin-D3-2-like [Vitis vinifera]	Cellular process.Cell growth and death	139	48.8	1	139	100	238	386	36	83.5	88.5	0		1.67626	233	7e-62
VIT_03s0180g00040	gi|225428885|ref|XP_002285320.1|	cluster_2	1.209	0	1.624	0							1.287	0	Cyclin D3_2	PREDICTED: cyclin-D3-2-like [Vitis vinifera]	Signaling.Hormone Signaling.Cytokinin Signaling.Cytokinin-mediated Signaling pathway	386	100	1	386	1	386	386	100	100	100	0		2.02073	780	0
VIT_12s0134g00500	gi|225447693|ref|XP_002276869.1|	cluster_5			1.288	8.3e-05									Cyclin D6	PREDICTED: putative cyclin-D6-1 [Vitis vinifera]	Cellular process.Cell growth and death	294	100	1	294	1	294	294	100	100	100	0		1.97619	581	1e-166
VIT_18s0001g09920	gi|225458713|ref|XP_002285001.1|	cluster_3					-1.604	3.1e-05							Cyclin delta-3 (CYCD3_1)	PREDICTED: cyclin-D3-1 [Vitis vinifera]	Signaling.Hormone Signaling.Cytokinin Signaling.Cytokinin-mediated Signaling pathway	372	100	1	372	1	372	372	100	100	100	0		2.03763	758	0
VIT_08s0105g00530		cluster_3							1.128	0.002134					Cyclin delta-3_2		Cellular process.Cell growth and death
VIT_00s0665g00010		cluster_5			1.08	3.1e-05									Cyclin dependent kinase group C 2		Cellular process.Cell growth and death
VIT_03s0097g00610	gi|225428885|ref|XP_002285320.1|	cluster_5							1.127	0.000324					Cyclin-D3-1	PREDICTED: cyclin-D3-2-like [Vitis vinifera]	Cellular process.Cell growth and death	51	47.2	1	51	195	245	386	13.2	82.4	88.2	0		1.76471	90	1e-19
VIT_17s0000g01810	gi|359491534|ref|XP_002279491.2|	cluster_5							1.835	0			1.282	0	Cyclin-dependent kinase G-2	PREDICTED: cyclin-dependent kinase G-2-like [Vitis vinifera]	Cellular process.Cell growth and death	575	100	1	533	101	675	690	83.3	92.7	92.7	42		1.83652	1056	0
VIT_05s0029g00040	gi|225433546|ref|XP_002268785.1|	cluster_1			-1.496	0									Cyclin-dependent kinase inhibitor (KIP-related protein 4)	PREDICTED: cyclin-dependent kinase inhibitor 5 [Vitis vinifera]	Cellular process.Cell growth and death	259	100	1	259	5	263	263	98.5	100	100	0		1.98456	514	1e-146
VIT_07s0031g00800	gi|359480685|ref|XP_002282199.2|	cluster_1			-1.516	0	-1.117	1e-06	-1.245	0	-1.081	0			Cyclin-dependent kinase inhibitor KIP-related protein 7	PREDICTED: cyclin-dependent kinase inhibitor 1-like [Vitis vinifera]	Cellular process.Cell growth and death	212	100	1	212	17	227	227	93	99.5	99.5	1		1.91981	407	1e-114
VIT_06s0061g00810	gi|225436438|ref|XP_002274037.1|	cluster_8											1.465	0	Cyclin-dependent kinase regulatory subunit CKS2	PREDICTED: cyclin-dependent kinases regulatory subunit 2 isoform 1 [Vitis vinifera]	Cellular process.Cell growth and death	88	100	1	88	1	88	88	100	100	100	0		2.11364	186	2e-48
VIT_07s0005g03090	gi|225437846|ref|XP_002263743.1|	cluster_3					-1.106	0.002156	-1.176	0.001224	-1.034	0.001502	-1.191	0.000161	Cyclin-dependent protein kinase CDT1A	PREDICTED: CDT1-like protein a, chloroplastic-like [Vitis vinifera]	Cellular process.Cell growth and death	577	100	1	577	70	646	646	89.3	100	100	0		1.96187	1132	0
VIT_15s0021g02680	gi|225453521|ref|XP_002275585.1|	cluster_2			1.52	4e-06			1.59	1.3e-05			3.185	0	Cyclin-U2-1 (CycU2;1) Cyclin-P3.1	PREDICTED: cyclin-U2-1 [Vitis vinifera]	Cellular process.Cell growth and death	229	100	1	229	1	229	229	100	100	100	0		1.97817	453	1e-128
VIT_15s0021g01280	gi|225453342|ref|XP_002271136.1|	cluster_8					1.462	0.003209			1.427	0.001558			Cyclin-U4-1 (CycU4;1) CYCP4;1	PREDICTED: cyclin-U4-1 [Vitis vinifera]	Cellular process.Cell growth and death	204	100	1	204	1	204	204	100	100	100	0		2.04412	417	1e-117
VIT_16s0013g00630	gi|225454996|ref|XP_002278426.1|	cluster_8	1.121	0.00087	1.157	0.000266									Cyclin-U4-1 (CycU4;1) CYCP4;1	PREDICTED: cyclin-U4-1 [Vitis vinifera]	Cellular process.Cell growth and death	194	100	1	194	1	194	194	100	100	100	0		2.02062	392	1e-110
VIT_14s0108g00980	gi|225452849|ref|XP_002283706.1|	cluster_7	-1.046	3e-06	-2.097	0	-1.647	0	-1.652	0			-1.177	0	Cycling DOF factor 1	PREDICTED: dof zinc finger protein DOF5.2-like [Vitis vinifera]	Regulation overview.Regulation of gene expression.Regulation of transcription.Transcription factor.C2C2-DOF family transcription factor	511	100	1	511	1	511	511	100	100	100	0		2.10959	1078	0
VIT_01s0026g02580	gi|359473345|ref|XP_002269461.2|	cluster_1			-1.787	0	-1.026	0.00014							Cycling DOF factor 2	PREDICTED: dof zinc finger protein DOF5.2-like [Vitis vinifera]	Regulation overview.Regulation of gene expression.Regulation of transcription.Transcription factor.C2C2-DOF family transcription factor	477	100	1	477	1	477	477	100	100	100	0		2.10901	1006	0
VIT_08s0056g01230	gi|225439183|ref|XP_002275127.1|	cluster_7			-1.616	0			-1.315	1e-06			-1.132	1e-06	Cycling DOF factor 2	PREDICTED: dof zinc finger protein DOF5.2-like [Vitis vinifera]	Regulation overview.Regulation of gene expression.Regulation of transcription.Transcription factor.C2C2-DOF family transcription factor	494	100	1	494	1	494	494	100	100	100	0		2.07692	1026	0
VIT_17s0000g06310	gi|225457399|ref|XP_002281994.1|	cluster_8			-1.076	2e-06			-1.191	4e-06	-1.21	1e-06			Cycling DOF factor 2	PREDICTED: dof zinc finger protein DOF3.3-like [Vitis vinifera]	Regulation overview.Regulation of gene expression.Regulation of transcription.Transcription factor.C2C2-DOF family transcription factor	473	100	1	473	1	473	473	100	100	100	0		2.08245	985	0
VIT_09s0054g01090	gi|225443437|ref|XP_002269849.1|	cluster_8			1.137	1.6e-05									Cycloartenol synthase	PREDICTED: cycloartenol Synthase [Vitis vinifera]	Metabolism.Primary metabolism.Lipid metabolism.Steroid metabolism.Steroid biosynthesis	78	7.7	93	165	585	656	757	9.5	29.5	42.3	11		0.461538	36	0.089
VIT_02s0241g00040	gi|225470301|ref|XP_002266483.1|	cluster_7			-1.091	9.1e-05	-1.093	0.000397	-1.055	0.000543	-1.166	5.1e-05			Cyclobutane pyrimidine dimer photolyase	PREDICTED: deoxyribodipyrimidine photo-lyase-like [Vitis vinifera]	Metabolism.Primary metabolism.Nucleobase	493	97.6	13	505	1	485	485	100	97.4	97.4	8		1.98174	977	0
VIT_01s0150g00210	gi|225425284|ref|XP_002271942.1|	cluster_8					1.017	4e-06	1.901	0			1.187	0	CYP51A	PREDICTED: sterol 14-demethylase [Vitis vinifera]	Metabolism.Primary metabolism.Lipid metabolism.Steroid metabolism.Steroid biosynthesis	486	100	1	486	1	486	486	100	100	100	0		2.00823	976	0
VIT_04s0008g01100	gi|359475939|ref|XP_002279086.2|	cluster_3			-1.495	0.000626									CYP706A12	PREDICTED: thromboxane-A synthase-like [Vitis vinifera]	Metabolism.Cellular metabolism.Oxidation reduction.Cytochrome P450 oxidoreductase	515	96.4	20	534	1	511	511	100	99.2	99.2	4		1.99223	1026	0
VIT_15s0024g01830	gi|225436269|ref|XP_002263499.1|	cluster_3							-2.163	7e-06					CYP706A12	PREDICTED: cytochrome P450 716B1 [Vitis vinifera]	Metabolism.Cellular metabolism.Oxidation reduction.Cytochrome P450 oxidoreductase	483	100	1	483	1	483	483	100	100	100	0		2.07246	1001	0
VIT_18s0041g01510	gi|359493400|ref|XP_003634587.1|	cluster_3							-2.279	0.000174					CYP706A12	PREDICTED: LOW QUALITY PROTEIN: cytochrome P450 716B1-like [Vitis vinifera]	Metabolism.Cellular metabolism.Oxidation reduction.Cytochrome P450 oxidoreductase	163	100	1	163	322	484	484	33.7	100	100	0		2.19018	357	2e-99
VIT_18s0041g01580	gi|225460295|ref|XP_002279492.1|	cluster_3							-2.659	5.3e-05					CYP706A12	PREDICTED: cytochrome P450 716B1 [Vitis vinifera]	Metabolism.Cellular metabolism.Oxidation reduction.Cytochrome P450 oxidoreductase	445	100	1	445	40	484	484	91.9	100	100	0		2.0809	926	0
VIT_18s0076g00340	gi|359493045|ref|XP_003634499.1|	cluster_7							-1.568	2.6e-05					CYP707A3	PREDICTED: abscisic acid 8'-hydroxylase 3-like [Vitis vinifera]	Metabolism.Cellular metabolism.Oxidation reduction.Cytochrome P450 oxidoreductase	414	100	1	408	64	477	477	86.8	98.6	98.6	6		1.97826	819	0
VIT_07s0005g02490	gi|359479981|ref|XP_002273663.2|	cluster_1							-2.038	0					CYP709B2	PREDICTED: cytochrome P450 734A6 [Vitis vinifera]	Metabolism.Cellular metabolism.Oxidation reduction.Cytochrome P450 oxidoreductase	521	100	1	521	5	525	525	99.2	100	100	0		2.02687	1056	0
VIT_10s0003g03170	gi|225463472|ref|XP_002276613.1|	cluster_2					1.273	0.000344							CYP710A1 C-22 sterol desaturase	PREDICTED: cytochrome P450 710A1-like [Vitis vinifera]	Metabolism.Cellular metabolism.Oxidation reduction.Cytochrome P450 oxidoreductase	509	100	1	509	1	509	509	100	100	100	0		2.00982	1023	0
VIT_10s0042g01010	gi|359484072|ref|XP_002273041.2|	cluster_7			-1.604	0.000178									CYP714A1	PREDICTED: cytochrome P450 734A6-like [Vitis vinifera]	Metabolism.Cellular metabolism.Oxidation reduction.Cytochrome P450 oxidoreductase	346	100	1	346	239	584	584	59.2	100	100	0		2.01156	696	0
VIT_16s0050g00480	gi|225470767|ref|XP_002268026.1|	cluster_8									-1.066	0.0001			CYP715A1	PREDICTED: cytokinin hydroxylase-like [Vitis vinifera]	Metabolism.Cellular metabolism.Oxidation reduction.Cytochrome P450 oxidoreductase	503	97.3	15	517	1	503	503	100	100	100	0		2.03777	1025	0
VIT_12s0142g00230		cluster_4					3.228	0	1.547	6e-06	2.109	0	1.454	1e-06	CYP718		Metabolism.Cellular metabolism.Oxidation reduction.Cytochrome P450 oxidoreductase
VIT_17s0000g09550	gi|359491192|ref|XP_003634238.1|	cluster_1			-1.494	0.009081	-1.517	0.017189							CYP71A26	PREDICTED: LOW QUALITY PROTEIN: cytochrome P450 71A4-like [Vitis vinifera]	Metabolism.Secondary metabolism.Primary amino acids derivated metabolism.Alkaloid metabolism.Alkaloid biosynthesis.Monoterpenoid indole alkaloid metabolism.Monoterpenoid indole alkaloid biosynthesis	256	88	4	259	297	552	571	44.8	100	100	0		2.01562	516	1e-147
VIT_17s0000g09570	gi|359491190|ref|XP_002279509.2|	cluster_7			-1.065	0.004527									CYP71A26	PREDICTED: cytochrome P450 71A2-like isoform 1 [Vitis vinifera]	Metabolism.Secondary metabolism.Terpenoid metabolism.Monoterpenoid metabolism.Monoterpenoid biosynthesis	513	100	1	513	1	505	505	100	98.4	98.4	8		1.96686	1009	0
VIT_01s0137g00510		cluster_3											-1.088	0.001159	CYP71B10		Metabolism.Secondary metabolism.Phenylpropanoid metabolism.Phenylpropanoid biosynthesis
VIT_01s0137g00550	gi|225424613|ref|XP_002285457.1|	cluster_8							-1.481	0.003193			-1.292	0.002146	CYP71B34	PREDICTED: cytochrome P450 71B34 [Vitis vinifera]	Metabolism.Secondary metabolism.Terpenoid metabolism.Monoterpenoid metabolism.Monoterpenoid biosynthesis	505	100	1	505	1	505	505	100	100	100	0		2.02574	1023	0
VIT_01s0137g00560	gi|359473155|ref|XP_002285472.2|	cluster_8							-1.673	0.004227			-1.478	0.002599	CYP71B34	PREDICTED: cytochrome P450 71B35-like isoform 2 [Vitis vinifera]	Metabolism.Secondary metabolism.Terpenoid metabolism.Monoterpenoid metabolism.Monoterpenoid biosynthesis	505	100	1	505	1	505	505	100	100	100	0		2.0198	1020	0
VIT_01s0137g00520	gi|225424609|ref|XP_002285456.1|	cluster_8							-1.483	0.036236			-1.655	0.005433	CYP71B35	PREDICTED: cytochrome P450 71B35-like [Vitis vinifera]	Metabolism.Secondary metabolism.Phenylpropanoid metabolism.Phenylpropanoid biosynthesis	504	87	1	504	1	504	505	99.8	100	100	0		2.01389	1015	0
VIT_10s0092g00500	gi|359484012|ref|XP_003633053.1|	cluster_7	-1.513	0.001565	-2.038	2.3e-05	-1.747	0.000629	-1.323	0.006918	-1.363	0.002296			CYP71D10	PREDICTED: LOW QUALITY PROTEIN: cytochrome P450 71D10-like [Vitis vinifera]	Metabolism.Secondary metabolism.Primary amino acids derivated metabolism.Alkaloid metabolism.Alkaloid biosynthesis.Monoterpenoid indole alkaloid metabolism.Monoterpenoid indole alkaloid biosynthesis	148	100	1	144	325	471	503	29.2	86.5	90.5	5		1.75	259	3e-70
VIT_17s0000g09610	gi|359491185|ref|XP_002276558.2|	cluster_4			1.476	4e-06	1.826	2e-06	1.242	0.000189	1.602	2e-06			CYP71D10	PREDICTED: cytochrome P450 71A1-like [Vitis vinifera]	Metabolism.Secondary metabolism.Terpenoid metabolism.Monoterpenoid metabolism.Monoterpenoid biosynthesis	507	100	1	507	1	507	507	100	100	100	0		2.01578	1022	0
VIT_19s0015g00110	gi|359494301|ref|XP_002264147.2|	cluster_4			-1.927	2.1e-05	-1.074	0.01726	-1.032	0.023503					CYP71D10	PREDICTED: premnaspirodiene oxygenase-like [Vitis vinifera]	Metabolism.Secondary metabolism.Terpenoid metabolism.Monoterpenoid metabolism.Monoterpenoid biosynthesis	508	100	1	508	1	485	485	100	95.5	95.5	23		1.86811	949	0
VIT_19s0015g00100	gi|359494299|ref|XP_002264079.2|	cluster_4			-1.841	1e-06									CYP71D51v2	PREDICTED: premnaspirodiene oxygenase-like [Vitis vinifera]	Metabolism.Secondary metabolism.Terpenoid metabolism.Monoterpenoid metabolism.Monoterpenoid biosynthesis	497	99.6	3	499	30	505	505	94.3	94.8	95.2	21		1.85714	923	0
VIT_10s0092g00370	gi|359484004|ref|XP_002272254.2|	cluster_7	-2.188	0	-1.566	3e-06	-1.404	8.6e-05	-1.289	0.0002	-1.294	5.4e-05			CYP71D7	PREDICTED: cytochrome P450 71D10-like [Vitis vinifera]	Metabolism.Secondary metabolism.Terpenoid metabolism.Monoterpenoid metabolism.Monoterpenoid biosynthesis	485	96.6	18	502	1	458	458	100	94.4	94.4	27		1.8701	907	0
VIT_06s0004g06480	gi|225434614|ref|XP_002279272.1|	cluster_3							-1.157	0.005765					CYP71E	PREDICTED: 2-methylbutanal oxime monooxygenase-like [Vitis vinifera]	Metabolism.Secondary metabolism.Terpenoid metabolism.Monoterpenoid metabolism.Monoterpenoid biosynthesis	522	99.6	3	524	1	522	522	100	100	100	0		2.05364	1072	0
VIT_04s0023g02350	gi|359476871|ref|XP_002269279.2|	cluster_7							-1.16	0.000382					CYP722A1	PREDICTED: abscisic acid 8'-hydroxylase 3-like [Vitis vinifera]	Metabolism.Cellular metabolism.Oxidation reduction.Cytochrome P450 oxidoreductase	462	100	1	462	10	471	471	98.1	100	100	0		2.01515	931	0
VIT_00s0389g00040	gi|359496676|ref|XP_003635296.1|	cluster_3			-1.107	0.001659	-1.128	0.004067			-1.267	0.000534			CYP72A1	PREDICTED: secologanin synthase-like [Vitis vinifera]	Metabolism.Cellular metabolism.Oxidation reduction.Cytochrome P450 oxidoreductase	511	100	1	511	1	511	511	100	100	100	0		2.05088	1048	0
VIT_19s0015g02910	gi|359494212|ref|XP_003634738.1|	cluster_1			-1.166	0.000931									CYP72A1	PREDICTED: secologanin synthase-like [Vitis vinifera]	Metabolism.Secondary metabolism.Terpenoid metabolism.Monoterpenoid metabolism.Monoterpenoid biosynthesis	455	100	1	455	121	575	575	79.1	100	100	0		2.02637	922	0
VIT_00s0389g00030	gi|359496674|ref|XP_003635295.1|	cluster_1			-1.494	1e-06					-1.052	0.000136			CYP72A54	PREDICTED: secologanin synthase-like [Vitis vinifera]	Metabolism.Secondary metabolism.Terpenoid metabolism.Monoterpenoid metabolism.Monoterpenoid biosynthesis	511	100	1	511	3	513	513	99.6	100	100	0		2.04305	1044	0
VIT_04s0008g01860	gi|225429670|ref|XP_002281332.1|	cluster_1					-1.138	0.038922	1.645	0.003761			1.23	0.008511	CYP72A58	PREDICTED: secologanin synthase [Vitis vinifera]	Metabolism.Secondary metabolism.Terpenoid metabolism.Monoterpenoid metabolism.Monoterpenoid biosynthesis	512	100	1	512	1	512	512	100	100	100	0		2.02734	1038	0
VIT_02s0025g04850	gi|359474275|ref|XP_003631427.1|	cluster_8					-1.09	3.8e-05							CYP76B1	PREDICTED: 7-ethoxycoumarin O-deethylase-like [Vitis vinifera]	Metabolism.Cellular metabolism.Oxidation reduction.Cytochrome P450 oxidoreductase	184	100	1	184	316	499	499	36.9	100	100	0		2.03804	375	1e-105
VIT_02s0012g02810	gi|359474446|ref|XP_003631468.1|	cluster_8							-1.187	0.001111			-1.428	1.8e-05	CYP76C4	PREDICTED: cytochrome P450 76C4-like [Vitis vinifera]	Metabolism.Cellular metabolism.Oxidation reduction.Cytochrome P450 oxidoreductase	496	100	1	496	1	496	496	100	100	100	0		2.02218	1003	0
VIT_13s0074g00390	gi|225449736|ref|XP_002270736.1|	cluster_7					-1.243	0.000477	-1.203	0.000631	-1.224	0.000162			CYP77A2	PREDICTED: cytochrome P450 77A2 [Vitis vinifera]	Metabolism.Cellular metabolism.Oxidation reduction.Cytochrome P450 oxidoreductase	515	100	1	515	1	515	515	100	100	100	0		2	1030	0
VIT_10s0116g00800	gi|225444349|ref|XP_002265911.1|	cluster_8											-1.441	1.2e-05	CYP77A3	PREDICTED: cytochrome P450 77A3 [Vitis vinifera]	Metabolism.Cellular metabolism.Oxidation reduction.Cytochrome P450 oxidoreductase	508	100	1	508	1	508	508	100	100	100	0		2.02756	1030	0
VIT_07s0031g01570	gi|225438563|ref|XP_002280007.1|	cluster_4							1.549	0.007672					CYP78A11	PREDICTED: cytochrome P450 78A4-like [Vitis vinifera]	Metabolism.Cellular metabolism.Oxidation reduction.Cytochrome P450 oxidoreductase	539	100	1	539	1	539	539	100	100	100	0		2.01299	1085	0
VIT_01s0010g03560	gi|359473608|ref|XP_002271641.2|	cluster_3			-1.375	0.000315									CYP78A5	PREDICTED: cytochrome P450 78A4-like [Vitis vinifera]	Metabolism.Cellular metabolism.Oxidation reduction.Cytochrome P450 oxidoreductase	516	100	1	516	1	516	516	100	100	100	0		2.02132	1043	0
VIT_00s0790g00020	gi|359497310|ref|XP_003635481.1|	cluster_7											-1.427	0.00287	CYP81D2	PREDICTED: isoflavone 2'-hydroxylase-like [Vitis vinifera]	Metabolism.Cellular metabolism.Oxidation reduction.Cytochrome P450 oxidoreductase	508	90.6	1	508	1	508	508	100	100	100	0		1.99606	1014	0
VIT_00s0705g00010	gi|359497242|ref|XP_002268067.2|	cluster_7											-1.413	0.000369	CYP81E1 Isoflavone 2'-hydroxylase	PREDICTED: isoflavone 2'-hydroxylase-like [Vitis vinifera]	Metabolism.Secondary metabolism.Phenylpropanoid metabolism.Flavonoid metabolism.Isoflavonoid metabolism.Isoflavonoid biosynthesis	354	97	3	356	82	435	513	69	100	100	0		2.00847	711	0
VIT_07s0129g00710	gi|225438886|ref|XP_002279038.1|	cluster_7											-1.446	5e-05	CYP81E1 Isoflavone 2'-hydroxylase	PREDICTED: isoflavone 2'-hydroxylase [Vitis vinifera]	Metabolism.Secondary metabolism.Phenylpropanoid metabolism.Flavonoid metabolism.Isoflavonoid metabolism.Isoflavonoid biosynthesis	502	100	1	502	1	502	502	100	100	100	0		2	1004	0
VIT_07s0129g00760	gi|359480598|ref|XP_002283792.2|	cluster_7											-1.519	0.004931	CYP81E1 Isoflavone 2'-hydroxylase	PREDICTED: isoflavone 2'-hydroxylase [Vitis vinifera]	Metabolism.Secondary metabolism.Phenylpropanoid metabolism.Flavonoid metabolism.Isoflavonoid metabolism.Isoflavonoid biosynthesis	504	100	1	504	1	504	504	100	100	100	0		1.99603	1006	0
VIT_18s0001g11580	gi|359492645|ref|XP_002281995.2|	cluster_4			-1.007	0.004107			-1.47	0.000377	-1.633	3.1e-05	-1.015	0.002317	CYP82A3	PREDICTED: cytochrome P450 82A3 [Vitis vinifera]	Metabolism.Cellular metabolism.Oxidation reduction.Cytochrome P450 oxidoreductase	521	100	1	521	211	731	731	71.3	100	100	0		2.01919	1052	0
VIT_03s0063g01490	gi|359475131|ref|XP_003631594.1|	cluster_7							-1.004	0.00071					CYP82C1p	PREDICTED: LOW QUALITY PROTEIN: cytochrome P450 82C4-like [Vitis vinifera]	Metabolism.Cellular metabolism.Oxidation reduction.Cytochrome P450 oxidoreductase	93	100	1	93	255	347	527	17.6	100	100	0		2.05376	191	6e-50
VIT_03s0063g01560	gi|359475243|ref|XP_002284810.2|	cluster_7							-1.099	0.000177					CYP82C1p	PREDICTED: cytochrome P450 82C4 [Vitis vinifera]	Metabolism.Cellular metabolism.Oxidation reduction.Cytochrome P450 oxidoreductase	522	96.8	1	522	1	522	527	99.1	100	100	0		2.02874	1059	0
VIT_18s0001g11570	gi|225458444|ref|XP_002282014.1|	cluster_1			-1.003	0.002696			-1.065	0.004538					CYP82C1p	PREDICTED: cytochrome P450 82A3-like [Vitis vinifera]	Metabolism.Cellular metabolism.Oxidation reduction.Cytochrome P450 oxidoreductase	494	54.7	1	494	61	554	554	89.2	100	100	0		2.0081	992	0
VIT_03s0063g01580	gi|225428620|ref|XP_002284806.1|	cluster_7							-1.05	0.000363					CYP82C2	PREDICTED: cytochrome P450 82C4 [Vitis vinifera]	Metabolism.Cellular metabolism.Oxidation reduction.Cytochrome P450 oxidoreductase	171	71.2	29	199	1	171	527	32.4	92.4	95.9	0		1.88889	323	4e-89
VIT_18s0001g11420		cluster_8									1.073	0.016902	1.08	0.009216	CYP82C2		Metabolism.Cellular metabolism.Oxidation reduction.Cytochrome P450 oxidoreductase
VIT_03s0063g01530	gi|225428628|ref|XP_002281361.1|	cluster_3											-1.826	7.7e-05	CYP82C4	PREDICTED: cytochrome P450 82C4 [Vitis vinifera]	Metabolism.Cellular metabolism.Oxidation reduction.Cytochrome P450 oxidoreductase	451	100	1	451	66	516	516	87.4	100	100	0		2.02217	912	0
VIT_03s0063g01650	gi|359475143|ref|XP_002281309.2|	cluster_3											-1.131	0.002197	CYP82C4	PREDICTED: cytochrome P450 82C4 [Vitis vinifera]	Metabolism.Cellular metabolism.Oxidation reduction.Cytochrome P450 oxidoreductase	470	100	1	470	125	594	594	79.1	100	100	0		2.02979	954	0
VIT_06s0004g06210	gi|359478566|ref|XP_002280004.2|	cluster_4									-1.134	0.007985			CYP86A1	PREDICTED: cytochrome P450 86A1 [Vitis vinifera]	Metabolism.Cellular metabolism.Oxidation reduction.Cytochrome P450 oxidoreductase	519	100	1	519	60	578	578	89.8	100	100	0		2.03468	1056	0
VIT_02s0025g03320	gi|225426453|ref|XP_002275806.1|	cluster_3			-1.086	0.015055			-1.955	0.000264	-1.895	0.000109	-2.436	2e-06	CYP86A2	PREDICTED: cytochrome P450 86A2 [Vitis vinifera]	Metabolism.Cellular metabolism.Oxidation reduction.Cytochrome P450 oxidoreductase	529	97.6	1	529	1	529	545	97.1	100	100	0		2.02268	1070	0
VIT_15s0046g02380	gi|225454268|ref|XP_002275115.1|	cluster_8					1.554	1.3e-05			1.658	1e-06			CYP86A8	PREDICTED: cytochrome P450 86A2 [Vitis vinifera]	Metabolism.Cellular metabolism.Oxidation reduction.Cytochrome P450 oxidoreductase	555	98.1	1	555	1	555	558	99.5	100	100	0		2.03784	1131	0
VIT_01s0011g02060	gi|225423739|ref|XP_002277006.1|	cluster_1							-1.314	4.2e-05			-1.828	0	CYP86B1	PREDICTED: cytochrome P450 86B1 [Vitis vinifera]	Metabolism.Cellular metabolism.Oxidation reduction.Cytochrome P450 oxidoreductase	545	100	1	545	1	545	545	100	100	100	0		2.02202	1102	0
VIT_16s0039g00760	gi|225454611|ref|XP_002268135.1|	cluster_4			1.135	3.2e-05	1.809	0							CYP89A2	PREDICTED: cytochrome P450 89A2 [Vitis vinifera]	Metabolism.Cellular metabolism.Oxidation reduction.Cytochrome P450 oxidoreductase	500	92.8	40	539	20	519	519	96.3	99.6	99.8	0		2.024	1012	0
VIT_16s0039g00820	gi|225454613|ref|XP_002265797.1|	cluster_4					1.226	1.8e-05							CYP89A5	PREDICTED: cytochrome P450 89A2-like [Vitis vinifera]	Metabolism.Cellular metabolism.Oxidation reduction.Cytochrome P450 oxidoreductase	517	100	1	517	1	517	517	100	100	100	0		2.04062	1055	0
VIT_08s0007g07730	gi|225441680|ref|XP_002277152.1|	cluster_8							-1.152	0.001764					CYP93A1 2-hydroxyisoflavanone synthase	PREDICTED: cytochrome P450 93A1 [Vitis vinifera]	Metabolism.Secondary metabolism.Phenylpropanoid metabolism.Flavonoid metabolism.Isoflavonoid metabolism.Isoflavonoid biosynthesis	515	100	1	515	1	515	515	100	100	100	0		2.02524	1043	0
VIT_07s0141g00890	gi|225437270|ref|XP_002282468.1|	cluster_3					-1.344	0.003453			-1.06	0.00977			CYP94A1	PREDICTED: cytochrome P450 94A1 [Vitis vinifera]	Metabolism.Cellular metabolism.Oxidation reduction.Cytochrome P450 oxidoreductase	505	100	1	505	1	505	505	100	100	100	0		2.00594	1013	0
VIT_07s0141g00920	gi|225437272|ref|XP_002282477.1|	cluster_7					-1.32	1.3e-05	-1.231	2.6e-05	-1.43	1e-06			CYP94A1	PREDICTED: cytochrome P450 94A1-like [Vitis vinifera]	Metabolism.Cellular metabolism.Oxidation reduction.Cytochrome P450 oxidoreductase	506	100	1	506	1	506	506	100	100	100	0		2.00791	1016	0
VIT_08s0040g00820	gi|225440161|ref|XP_002278009.1|	cluster_5			1.569	3e-06									CYP94A1	PREDICTED: cytochrome P450 94A1 [Vitis vinifera]	Metabolism.Cellular metabolism.Oxidation reduction.Cytochrome P450 oxidoreductase	500	100	1	500	1	500	500	100	100	100	0		2.036	1018	0
VIT_14s0068g02120	gi|359488578|ref|XP_002273811.2|	cluster_8			-1.643	2e-06	-1.09	0.001454	-1.8	4e-06	-1.473	1.4e-05	-2.819	0	CYP94B3	PREDICTED: cytochrome P450 94A1 [Vitis vinifera]	Metabolism.Cellular metabolism.Oxidation reduction.Cytochrome P450 oxidoreductase	516	96.3	21	536	1	516	516	100	100	100	0		2.02907	1047	0
VIT_17s0000g01490	gi|225456303|ref|XP_002279981.1|	cluster_3	-1.021	0.028029	-1.495	0.000873									CYP94B3	PREDICTED: cytochrome P450 94A1-like [Vitis vinifera]	Metabolism.Cellular metabolism.Oxidation reduction.Cytochrome P450 oxidoreductase	512	100	1	512	1	512	512	100	100	100	0		2.02539	1037	0
VIT_08s0007g04060	gi|359481968|ref|XP_002283777.2|	cluster_4					1.918	0.000863	-1.424	0.010022	1.474	0.003447	-1.011	0.027067	CYPLXXVIA2	PREDICTED: cytochrome P450 76A2 [Vitis vinifera]	Metabolism.Cellular metabolism.Oxidation reduction.Cytochrome P450 oxidoreductase	416	99.3	1	416	81	496	512	81.2	100	100	0		2.03606	847	0
VIT_18s0001g11540	gi|359492641|ref|XP_003634448.1|	cluster_8											1.036	0.008074	CYPLXXXII	PREDICTED: LOW QUALITY PROTEIN: cytochrome P450 82A3-like [Vitis vinifera]	Metabolism.Cellular metabolism.Oxidation reduction.Cytochrome P450 oxidoreductase	147	100	1	147	298	444	555	26.5	100	100	0		1.9932	293	2e-80
VIT_13s0067g01070	gi|225448453|ref|XP_002269430.1|	cluster_7							-1.457	2e-06			-1.132	6e-06	Cys-3-His zinc finger protein	PREDICTED: zinc finger CCCH domain-containing protein 29-like [Vitis vinifera]	Regulation overview.Regulation of gene expression.Regulation of transcription.Transcription factor.C3H family transcription factor	689	87.7	98	786	1	689	689	100	100	100	0		2.01742	1390	0
VIT_00s0187g00040	gi|359495539|ref|XP_003635016.1|	cluster_2			1.23	0	1.222	0			1.15	0	1.326	0	Cystatin	PREDICTED: cysteine proteinase inhibitor 1-like [Vitis vinifera]	Metabolism.Primary metabolism.Protein metabolism and modification.Proteolysis.Protease inhibition	118	100	1	118	1	118	118	100	100	100	0		2.02542	239	2e-64
VIT_00s0187g00120		cluster_1	-1.934	6.5e-05	-4.281	0	-3.658	0	-5.313	0	-2.844	0	-4.061	0	Cystatin		Metabolism.Primary metabolism.Protein metabolism and modification.Proteolysis.Protease inhibition
VIT_06s0009g02230	gi|359479156|ref|XP_003632227.1|	cluster_8											1.094	0	Cysteine protease inhibitor	PREDICTED: cysteine proteinase inhibitor-like isoform 2 [Vitis vinifera]	Metabolism.Primary metabolism.Protein metabolism and modification.Proteolysis.Peptidase-mediated proteolysis	101	100	1	101	24	124	124	81.5	100	100	0		2.0495	207	1e-54
VIT_18s0041g00390		cluster_1											2.72	0.000348	Cysteine protease inhibitor		Metabolism.Primary metabolism.Protein metabolism and modification.Proteolysis.Protease inhibition
VIT_12s0028g02260	gi|359485281|ref|XP_002280230.2|	cluster_8											1.957	2.5e-05	Cysteine proteinase	PREDICTED: LOW QUALITY PROTEIN: KDEL-tailed cysteine endopeptidase CEP1 [Vitis vinifera]	Metabolism.Primary metabolism.Protein metabolism and modification.Proteolysis.Peptidase-mediated proteolysis	341	100	1	322	1	341	341	100	94.4	94.4	19		1.91789	654	0
VIT_12s0028g02290	gi|225446583|ref|XP_002280204.1|	cluster_8					-1.198	0.040201					1.551	0.002133	Cysteine proteinase	PREDICTED: KDEL-tailed cysteine endopeptidase CEP1 [Vitis vinifera]	Metabolism.Primary metabolism.Protein metabolism and modification.Proteolysis.Peptidase-mediated proteolysis	341	100	1	341	1	341	341	100	100	100	0		2.05865	702	0
VIT_12s0028g02300	gi|225446581|ref|XP_002280246.1|	cluster_8											1.039	0.016792	Cysteine proteinase	PREDICTED: vignain [Vitis vinifera]	Metabolism.Primary metabolism.Protein metabolism and modification.Proteolysis.Peptidase-mediated proteolysis	341	100	1	341	1	341	341	100	100	100	0		2.05279	700	0
VIT_17s0000g09770	gi|225456820|ref|XP_002278323.1|	cluster_3							-1.541	0.005414					Cysteine proteinase	PREDICTED: vignain [Vitis vinifera]	Metabolism.Primary metabolism.Protein metabolism and modification.Proteolysis.Peptidase-mediated proteolysis	360	100	1	360	1	360	360	100	100	100	0		2.06667	744	0
VIT_13s0084g00050	gi|225464047|ref|XP_002267841.1|	cluster_8											1.113	1e-06	Cysteine proteinase inhibitor	PREDICTED: cysteine proteinase inhibitor 12-like isoform 1 [Vitis vinifera]	Metabolism.Primary metabolism.Protein metabolism and modification.Proteolysis.Protease inhibition	201	100	1	201	1	201	201	100	100	100	0		2.0199	406	1e-114
VIT_01s0127g00140	gi|225425609|ref|XP_002265910.1|	cluster_8							1.301	0			1.225	0	Cysteine-rich receptor-like protein kinase 2	PREDICTED: cysteine-rich receptor-like protein kinase 2 [Vitis vinifera]	Signaling.Signaling pathway.Protein kinase	654	100	1	654	1	654	654	100	100	100	0		2.00306	1310	0
VIT_01s0127g00160	gi|225425605|ref|XP_002265829.1|	cluster_8							1.337	0			1.578	0	Cysteine-rich receptor-like protein kinase 2	PREDICTED: cysteine-rich receptor-like protein kinase 2 [Vitis vinifera]	Signaling.Signaling pathway.Protein kinase	654	100	1	654	1	654	654	100	100	100	0		2.01376	1317	0
VIT_01s0127g00190	gi|225425605|ref|XP_002265829.1|	cluster_5							1.387	0.003414					Cysteine-rich receptor-like protein kinase 2	PREDICTED: cysteine-rich receptor-like protein kinase 2 [Vitis vinifera]	Signaling.Signaling pathway.Protein kinase	135	100	1	135	239	373	654	20.6	91.9	94.8	0		1.83704	248	7e-67
VIT_14s0066g00900	gi|225452394|ref|XP_002273718.1|	cluster_5			1.029	3.3e-05									Cysteine-rich receptor-like protein kinase 42	PREDICTED: cysteine-rich receptor-like protein kinase 42 [Vitis vinifera]	Signaling.Signaling pathway.Protein kinase	659	100	1	659	1	659	659	100	100	100	0		2.01062	1325	0
VIT_14s0006g00250	gi|225451371|ref|XP_002263857.1|	cluster_2							2.01	0	1.082	9e-05	1.911	0	Cysteine-rich repeat secretory protein 60	PREDICTED: cysteine-rich repeat secretory protein 60-like [Vitis vinifera]	Signaling.Signaling pathway.Protein kinase	283	100	1	283	1	283	283	100	100	100	0		2.04594	579	1e-166
VIT_18s0001g09400	gi|225458786|ref|XP_002285164.1|	cluster_7							-1.129	0.017209					Cytochrome b5 DIF-F	PREDICTED: cytochrome b5 [Vitis vinifera]	Unclear	147	100	1	147	1	147	147	100	100	100	0		2.01361	296	3e-81
VIT_04s0008g06870	gi|225430523|ref|XP_002285572.1|	cluster_3											1.017	0	Cytochrome b5 domain-containing protein	PREDICTED: uncharacterized protein LOC100252604 [Vitis vinifera]	Unclear	99	100	1	99	1	99	99	100	100	100	0		2.0404	202	2e-53
VIT_09s0002g03420	gi|225442456|ref|XP_002283614.1|	cluster_8											1.298	0	Cytochrome b5 domain-containing protein	PREDICTED: cytochrome b5-like [Vitis vinifera]	Unclear	91	92.9	8	98	27	117	117	77.8	100	100	0		2.0989	191	5e-50
VIT_01s0011g00210	gi|225423428|ref|XP_002264175.1|	cluster_8											1.247	0	Cytochrome b5 isoform Cb5-D	PREDICTED: probable cytochrome b5 isoform 2 [Vitis vinifera]	Unclear	134	100	1	134	1	134	134	100	100	100	0		2.02239	271	6e-74
VIT_01s0011g06240	gi|225424450|ref|XP_002285137.1|	cluster_6											1.196	9e-06	Cytochrome B561	PREDICTED: probable transmembrane ascorbate ferrireductase 3-like [Vitis vinifera]	Transport overview.Transmembrane Electron Carriers.Transmembrane 1-electron transfer carriers.Eukaryotic Cytochrome b561	217	100	1	217	8	224	224	96.9	100	100	0		2.00922	436	1e-123
VIT_01s0026g00430	gi|225460129|ref|XP_002277692.1|	cluster_2											1.26	1.1e-05	Cytochrome c	PREDICTED: cytochrome c [Vitis vinifera]	Transport overview.Primary Active Transporters.Oxidoreduction-driven transporters.Proton-translocating Cyt Oxidase	31	96.9	2	32	82	112	112	27.7	87.1	93.5	0		1.87097	58	6e-10
VIT_10s0092g00770	gi|224365640|ref|YP_002608367.1|	cluster_8											1.52	0.001313	Cytochrome c biogenesis orf256	cytochrome c biogenesis C [Vitis vinifera]	Transport overview.Macromolecule transport.Multidrug transport.Multidrug ABC transport	250	100	1	250	1	250	250	100	99.2	99.2	0		1.972	493	1e-140
VIT_00s0590g00010	gi|225466659|ref|XP_002273859.1|	cluster_8							1.071	0.000519			1.317	5e-06	Cytochrome c biogenesis protein CcmE	PREDICTED: cytochrome c-type biogenesis protein CcmE [Vitis vinifera]	Cellular process.Cellular macromolecular complex assembly.Protein complex assembly.Cytochrome complex assembly	258	100	1	258	1	258	258	100	100	100	0		1.93023	498	1e-141
VIT_14s0060g01170	gi|225450587|ref|XP_002282099.1|	cluster_8											1.022	0	Cytochrome c oxidase subunit Vc	PREDICTED: cytochrome c oxidase subunit 5C [Vitis vinifera]	Metabolism.Primary metabolism.Generation of metabolite precursors and energy.Electron transport.Respiratory-chain phosphorylation	63	100	1	63	1	63	63	100	100	100	0		2.09524	132	3e-32
VIT_19s0014g02730	gi|225461455|ref|XP_002285003.1|	cluster_8											1.305	0	Cytochrome c oxidase subunit XVII assembly protein	PREDICTED: cytochrome c oxidase copper chaperone-like [Vitis vinifera]	Metabolism.Primary metabolism.Generation of metabolite precursors and energy.Electron transport.Respiratory-chain phosphorylation	75	69.4	34	108	1	75	75	100	100	100	0		2.14667	161	5e-41
VIT_06s0004g01840	gi|225466659|ref|XP_002273859.1|	cluster_8			1.37	1e-06							1.81	0	Cytochrome c-type biogenesis protein	PREDICTED: cytochrome c-type biogenesis protein CcmE [Vitis vinifera]	Cellular process.Cellular macromolecular complex assembly.Protein complex assembly.Cytochrome complex assembly	105	100	1	105	154	258	258	40.7	86.7	91.4	0		1.68571	177	7e-46
VIT_03s0110g00190	gi|224365630|ref|YP_002608358.1|	cluster_4					1.34	0.02583							Cytochrome oxidase subunit 1	cytochrome c oxidase subunit 1 [Vitis vinifera]	Metabolism.Primary metabolism.Generation of metabolite precursors and energy.Electron transport.Respiratory-chain phosphorylation	73	55.3	60	132	344	416	527	13.9	80.8	82.2	0		1.64384	120	2e-28
VIT_06s0009g02850	gi|359479270|ref|XP_003632245.1|	cluster_8	-1.379	5e-06	-1.824	0							-1.081	1.9e-05	Cytochrome P450	PREDICTED: LOW QUALITY PROTEIN: phenylalanine N-monooxygenase-like [Vitis vinifera]		132	97.8	1	132	289	420	436	30.3	84.1	89.4	0		1.68939	223	3e-59
VIT_06s0009g02930	gi|359479272|ref|XP_003632246.1|	cluster_8	-1.423	7.9e-05	-2.095	0			-1.019	0.003444			-1.068	0.000406	Cytochrome P450	PREDICTED: LOW QUALITY PROTEIN: phenylalanine N-monooxygenase-like [Vitis vinifera]		132	97.8	1	132	502	633	649	20.3	84.1	89.4	0		1.68182	222	5e-59
VIT_06s0009g03120	gi|359479256|ref|XP_003632241.1|	cluster_8											-1.163	0.014248	Cytochrome P450	PREDICTED: LOW QUALITY PROTEIN: phenylalanine N-monooxygenase-like [Vitis vinifera]		508	98.3	1	508	1	508	571	89	100	100	0		2.01575	1024	0
VIT_13s0106g00280	gi|225464107|ref|XP_002264201.1|	cluster_8											-1.464	0.005783	Cytochrome P450	PREDICTED: phenylalanine N-monooxygenase [Vitis vinifera]		550	100	1	550	1	550	550	100	100	100	0		2.01273	1107	0
VIT_18s0001g13770	gi|225458059|ref|XP_002278372.1|	cluster_7	-2.134	0.005423	-2.017	0.004812	-2.486	0.002363	-3.432	8.4e-05	-1.904	0.008591	-2.306	0.000863	Cytochrome P450	PREDICTED: cytochrome P450 83B1-like [Vitis vinifera]		496	100	1	496	1	496	496	100	100	100	0		2.01008	997	0
VIT_18s0001g13780	gi|225458057|ref|XP_002278387.1|	cluster_7	-1.474	0.022328	-1.332	0.027102	-1.911	0.00521	-2.368	0.000817	-1.521	0.01332	-1.169	0.03775	Cytochrome P450	PREDICTED: cytochrome P450 71A1 [Vitis vinifera]		415	100	1	415	80	494	494	84	100	100	0		2.03133	843	0
VIT_18s0001g13790	gi|225458055|ref|XP_002278300.1|	cluster_7	-1.023	0.000653	-1.146	7.3e-05	-2.206	0	-1.335	5.5e-05	-1.65	1e-06			Cytochrome P450	PREDICTED: cytochrome P450 83B1 [Vitis vinifera]		495	100	1	495	1	495	495	100	100	100	0		2.01212	996	0
VIT_18s0001g13200	gi|225458157|ref|XP_002280797.1|	cluster_3					1.369	0			1.235	0	-1.172	0	Cytokinin dehydrogenase 5 precursor	PREDICTED: cytokinin dehydrogenase 5 [Vitis vinifera]	Signaling.Hormone Signaling.Cytokinin Signaling.Cytokinin metabolism.Cytokinin catabolism	524	100	1	524	1	524	524	100	100	100	0		2.03244	1065	0
VIT_04s0008g01880	gi|225429674|ref|XP_002279960.1|	cluster_5					1.54	0.000233					1.583	1.7e-05	Cytokinin dehydrogenase 7	PREDICTED: cytokinin dehydrogenase 7 [Vitis vinifera]	Signaling.Hormone Signaling.Cytokinin Signaling.Cytokinin metabolism.Cytokinin catabolism	515	100	1	515	1	515	515	100	100	100	0		2.02136	1041	0
VIT_18s0001g00210	gi|359492329|ref|XP_002285924.2|	cluster_8							-2.074	2e-06	-1.31	0.000171	-1.3	8.2e-05	Cytokinin riboside 5'-monophosphate phosphoribohydrolase LOG5	PREDICTED: cytokinin riboside 5'-monophosphate phosphoribohydrolase LOG5-like isoform 2 [Vitis vinifera]	Signaling.Hormone Signaling.Cytokinin Signaling.Cytokinin metabolism.Cytokinin catabolism	219	100	1	219	50	268	268	81.7	100	100	0		2.0137	441	1e-124
VIT_01s0244g00170	gi|225425246|ref|XP_002269300.1|	cluster_3							-1.274	0.001357					Cytokinin-repressed protein CR9	PREDICTED: light-regulated protein [Vitis vinifera]	Signaling.Hormone Signaling.Cytokinin Signaling.Cytokinin-mediated Signaling pathway	139	100	1	139	1	139	139	100	100	100	0		2.07194	288	8e-79
VIT_17s0000g04890	gi|225455710|ref|XP_002266732.1|	cluster_8											1.43	0	D-aminoacyl-tRNA deacylase GEKO1	PREDICTED: D-aminoacyl-tRNA deacylase [Vitis vinifera]	Metabolism.Primary metabolism.Protein metabolism and modification.Protein synthesis.Translation	316	100	1	316	1	316	316	100	100	100	0		2.07595	656	0
VIT_07s0095g00550	gi|359480373|ref|XP_002267797.2|	cluster_8					-1.007	0			-1.087	0			D-mannose binding lectin	PREDICTED: G-type lectin S-receptor-like serine/threonine-protein kinase CES101-like [Vitis vinifera]	Signaling.Signaling pathway.Protein kinase	516	100	1	516	1	516	516	100	100	100	0		2.06977	1068	0
VIT_17s0000g08950		cluster_4			1.209	0									D111/G-patch		Unknown
VIT_08s0007g06260	gi|225441401|ref|XP_002275225.1|	cluster_8											1.053	0	D111/G-patch domain-containing protein	PREDICTED: coiled-coil domain-containing protein 75 [Vitis vinifera]	Unknown	263	100	1	263	1	263	263	100	100	100	0		2.03422	535	1e-153
VIT_03s0063g01930	gi|225428584|ref|XP_002284701.1|	cluster_4					2.18	9e-06			1.394	0.0004			DC1 domain-containing protein	PREDICTED: uncharacterized protein LOC100264105 [Vitis vinifera]	Unknown	238	100	1	238	1	238	238	100	100	100	0		2.17647	518	1e-147
VIT_13s0019g01130	gi|359486808|ref|XP_003633476.1|	cluster_8			1.456	0.000205	-1.371	0.00143							DC1 domain-containing protein	PREDICTED: uncharacterized protein LOC100854071 [Vitis vinifera]	Unknown	327	73.5	119	445	1	327	327	100	100	100	0		2.15902	706	0
VIT_13s0019g01280		cluster_8					-1.772	1e-06							DC1 domain-containing protein		Unknown
VIT_15s0048g02380	gi|225453660|ref|XP_002268369.1|	cluster_7					-1.14	2e-06					-1.436	0	DCL1 (DICER 1)	PREDICTED: endoribonuclease Dicer homolog 1-like [Vitis vinifera]	Regulation overview.Regulation of gene expression.Gene silencing.Posttranscriptional gene silencing by RNA.mRNA cleavage involved in gene silencing by miRNA	1974	100	1	1948	1	1971	1971	100	98.5	98.5	29		1.97163	3892	0
VIT_04s0023g00920	gi|359476600|ref|XP_002269915.2|	cluster_2									1.105	0			DCL2 (DICER 2)	PREDICTED: endoribonuclease Dicer homolog 2-like [Vitis vinifera]	Regulation overview.Regulation of gene expression.Gene silencing.Posttranscriptional gene silencing by RNA.mRNA cleavage involved in gene silencing by miRNA	1395	100	1	1395	1	1394	1394	100	99.4	99.4	1		1.98351	2767	0
VIT_04s0043g00560	gi|359476527|ref|XP_002267432.2|	cluster_3									-1.27	0.00037			DD1A protein	PREDICTED: uncharacterized protein LOC100253635 isoform 1 [Vitis vinifera]	Unknown	419	93	32	440	2	420	420	99.8	97.6	97.6	10		2.01432	844	0
VIT_14s0083g00200	gi|359488395|ref|XP_002279583.2|	cluster_7			-1.18	4e-06	-1.256	1.2e-05	-1.007	0.00014			-1.244	1e-06	DDT domain-containing protein	PREDICTED: uncharacterized protein LOC100265150 [Vitis vinifera]	Regulation overview.Regulation of gene expression.Regulation of transcription.Transcription factor.DDT family transcription factor	686	99.1	1	686	1	686	740	92.7	100	100	0		2.01749	1384	0
VIT_00s1313g00020		cluster_8											1.434	0	Deacetoxyvindoline 4-hydroxylase		Metabolism.Secondary metabolism.Terpenoid metabolism.Monoterpenoid metabolism.Monoterpenoid biosynthesis
VIT_15s0024g01420		cluster_7			-1.38	3e-06									DEAD (Asp-Glu-Ala-Asp) box polypeptide 18		Transport overview.Primary Active Transporters.P-P-bond hydrolysis-driven transporters.Nuclear mRNA Exporter
VIT_11s0016g05090	gi|225445460|ref|XP_002285108.1|	cluster_7			-1.356	0			-1.641	0			-1.852	0	DEAD box RNA helicase	PREDICTED: DEAD-box ATP-dependent RNA helicase 37-like [Vitis vinifera]	Metabolism.Primary metabolism.Nucleobase	613	100	1	613	3	615	615	99.7	100	100	0		2.02121	1239	0
VIT_18s0001g10460	gi|225458623|ref|XP_002284778.1|	cluster_8											1.248	0	Defective chloroplasts and leaves protein / DCL protein	PREDICTED: protein DCL, chloroplastic-like isoform 1 [Vitis vinifera]	Cellular process.Cellular component organization and biogenesis.Organelle organization and biogenesis.Plastid organization and biogenesis	160	85.1	1	160	1	160	215	74.4	100	100	0		2.05	328	1e-90
VIT_11s0016g02140	gi|359494382|ref|XP_002268041.2|	cluster_4											-1.136	6e-06	Dehydration responsive element binding protein	PREDICTED: dehydration-responsive element-binding protein 1F-like, partial [Vitis vinifera]	Signaling.Hormone Signaling.Ethylene Signaling.Ethylene-mediated Signaling pathway	65	44.2	41	105	67	131	142	45.8	96.9	96.9	0		2.06154	134	2e-32
VIT_08s0007g05880	gi|225441339|ref|XP_002276510.1|	cluster_8					-1.085	3e-06							Dehydration-induced protein (ERD15)	PREDICTED: polyadenylate-binding protein-interacting protein 2 [Vitis vinifera]	Signaling.Hormone Signaling.ABA Signaling.ABA-mediated Signaling pathway	169	81.2	40	208	1	169	169	100	100	100	0		2.10059	355	9e-99
VIT_12s0059g00280	gi|225446948|ref|XP_002267468.1|	cluster_7			1.475	5e-05									Dehydration-responsive element-binding protein 16	PREDICTED: ethylene-responsive transcription factor ERF054-like [Vitis vinifera]	Signaling.Hormone Signaling.Ethylene Signaling.Ethylene-mediated Signaling pathway	465	100	1	465	1	465	465	100	100	100	0		2.04516	951	0
VIT_02s0025g03200	gi|225426475|ref|XP_002270920.1|	cluster_5	1.302	0.005821											Dehydration-responsive protein	PREDICTED: probable methyltransferase PMT18 [Vitis vinifera]	Response to stimulus.Stress response.Abiotic stress response.Drought stress response	632	100	1	632	1	632	632	100	100	100	0		2.11234	1335	0
VIT_16s0100g00570	gi|359490397|ref|XP_002279420.2|	cluster_8					-1.101	0.002431	-1.058	0.003385					Dehydration-responsive protein	PREDICTED: probable methyltransferase PMT15-like [Vitis vinifera]	Response to stimulus.Stress response.Abiotic stress response.Drought stress response	656	100	1	656	1	656	656	100	100	100	0		2.08841	1370	0
VIT_04s0008g04000		cluster_3	-1.44	6e-06	-1.327	5e-06									Dehydration-responsive protein (RD22)		Response to stimulus.Stress response.Abiotic stress response.Drought stress response
VIT_04s0008g04160	gi|225430065|ref|XP_002284434.1|	cluster_3			-1.022	0.000209	-1.435	2e-05							Dehydration-responsive protein (RD22)	PREDICTED: dehydration-responsive protein RD22-like isoform 1 [Vitis vinifera]	Response to stimulus.Stress response.Abiotic stress response.Drought stress response	343	98.6	6	348	14	356	356	96.3	100	100	0		2.04665	702	0
VIT_00s0317g00040	gi|225448831|ref|XP_002282399.1|	cluster_8			1.47	0.000237	2.596	1e-06	2.175	9e-06	2.329	1e-06	1.611	4.3e-05	Dehydroascorbate reductase	PREDICTED: glutathione S-transferase DHAR2 [Vitis vinifera]	Metabolism.Primary metabolism.Organic acid metabolism.Ascorbate and aldarate metabolism	33	80.5	1	33	1	33	212	15.6	66.7	90.9	0		1.60606	53	3e-08
VIT_00s0317g00050	gi|225448831|ref|XP_002282399.1|	cluster_8					1.935	0	1.638	0	1.718	0	1.51	0	Dehydroascorbate reductase	PREDICTED: glutathione S-transferase DHAR2 [Vitis vinifera]	Metabolism.Primary metabolism.Organic acid metabolism.Ascorbate and aldarate metabolism	212	100	1	212	1	212	212	100	100	100	0		2.09434	444	1e-125
VIT_14s0030g00670	gi|225451144|ref|XP_002270055.1|	cluster_3					-1.305	0.001339			-1.189	0.001137			Dehydroquinate dehydratase	PREDICTED: bifunctional 3-dehydroquinate dehydratase/shikimate dehydrogenase, chloroplastic [Vitis vinifera]	Metabolism.Primary metabolism.Amino acid metabolism.Aromatic amino acid metabolism.Aromatic amino acid biosynthesis	519	100	1	519	1	519	519	100	100	100	0		1.99422	1035	0
VIT_01s0011g05260	gi|225424291|ref|XP_002284648.1|	cluster_7			-1.05	1e-05							-1.274	0	DELLA protein GAI1	PREDICTED: DELLA protein GAI1 isoform 1 [Vitis vinifera]	Development.Reproductive development.Flower development	590	100	1	590	1	590	590	100	100	100	0		2.0339	1200	0
VIT_15s0024g00720		cluster_4					1.143	0.024315							Delta 1-pyrroline-5-carboxylate synthetase		Metabolism.Primary metabolism.Amino acid metabolism.Arginine and proline metabolism.Proline metabolism
VIT_18s0001g10540	gi|225458607|ref|XP_002284732.1|	cluster_7					-1.364	0.000149							Dem protein	PREDICTED: protein CYPRO4 [Vitis vinifera]	Metabolism.Primary metabolism.Protein metabolism and modification.Proteolysis	632	100	1	632	1	632	632	100	100	100	0		2.04747	1294	0
VIT_13s0074g00450	gi|225449724|ref|XP_002267310.1|	cluster_7					-1.177	1e-06							DEMETER protein (DME)	PREDICTED: transcriptional activator DEMETER-like [Vitis vinifera]	Metabolism.Primary metabolism.Nucleobase	1873	100	1	1873	326	2198	2198	85.2	100	100	0		2.01869	3781	0
VIT_08s0007g05020		cluster_3					-1.571	5e-06			-1.419	3e-06			Dentin sialophosphoprotein		Unclear
VIT_12s0178g00040	gi|225448311|ref|XP_002264923.1|	cluster_7			1.225	0									Dentin sialophosphoprotein	PREDICTED: uncharacterized protein LOC100257088 [Vitis vinifera]	Unclear	688	100	1	688	1	688	688	100	100	100	0		2.04506	1407	0
VIT_18s0001g12360	gi|225458307|ref|XP_002282840.1|	cluster_3			-1.097	0	-1.353	0							Deoxyuridine 5'-triphosphate nucleotidohydrolase	PREDICTED: deoxyuridine 5'-triphosphate nucleotidohydrolase-like [Vitis vinifera]	Metabolism.Primary metabolism.Nucleobase	176	100	1	176	67	242	242	72.7	100	100	0		1.98864	350	3e-97
VIT_04s0008g00510	gi|225429398|ref|XP_002275238.1|	cluster_2	1.016	0	1.852	0	1.277	0	2.198	0	1.509	0	2.123	0	Derlin-1	PREDICTED: derlin-1 [Vitis vinifera]	Transport overview.Primary Active Transporters.P-P-bond hydrolysis-driven transporters.Endoplasmic Reticular Retrotranslocon	240	100	1	240	1	240	240	100	100	100	0		2.04583	491	1e-139
VIT_04s0008g02920	gi|225429860|ref|XP_002283317.1|	cluster_7							-1.117	4.9e-05					Desiccation protein PCC13-62 precursor	PREDICTED: desiccation-related protein PCC13-62-like isoform 1 [Vitis vinifera]	Response to stimulus.Stress response.Abiotic stress response.Desiccation stress response	292	100	1	292	24	315	315	92.7	100	100	0		2.03082	593	1e-170
VIT_07s0031g01620	gi|225438553|ref|XP_002279867.1|	cluster_8											1.101	1e-06	Developmentally regulated GTP binding protein 1	PREDICTED: developmentally-regulated GTP-binding protein 1 [Vitis vinifera]	Signaling.Signaling pathway.G-protein signaling pathway	368	100	1	368	1	368	368	100	100	100	0		2.00543	738	0
VIT_12s0178g00180	gi|225448317|ref|XP_002265834.1|	cluster_8							1.516	1e-06					Diacylglycerol kinase 1	PREDICTED: uncharacterized protein LOC100265636 [Vitis vinifera]	Metabolism.Primary metabolism.Lipid metabolism.Glycerolipid metabolism.Glycerophospholipid metabolism	28	40.6	1	28	375	402	600	4.7	100	100	0		2.10714	59	3e-10
VIT_05s0020g03310	gi|359477345|ref|XP_002278307.2|	cluster_7			-1.706	0			-3.006	0	-1.41	0	-2.655	0	Diamine oxidase	PREDICTED: primary amine oxidase-like [Vitis vinifera]	Metabolism.Primary metabolism.Amino acid metabolism.Arginine and proline metabolism.Urea cycle	647	100	1	647	1	647	647	100	100	100	0		2.05564	1330	0
VIT_00s0188g00090	gi|225441595|ref|XP_002281600.1|	cluster_2					1.519	0.000339							Dicarboxylate/tricarboxylate carrier (DTC)	PREDICTED: putative mitochondrial 2-oxoglutarate/malate carrier protein [Vitis vinifera]	Transport overview.Electrochemical Potential-driven Transporters.Porters.Mitochondrial Carrier	105	100	1	105	178	282	298	35.2	84.8	89.5	0		1.66667	175	4e-45
VIT_00s0607g00010	gi|225435760|ref|XP_002285722.1|	cluster_4					1.35	0.00247			1.064	0.007197			Dicarboxylate/tricarboxylate carrier (DTC)	PREDICTED: putative mitochondrial 2-oxoglutarate/malate carrier protein-like [Vitis vinifera]	Transport overview.Electrochemical Potential-driven Transporters.Porters.Mitochondrial Carrier	15	68.2	8	22	75	89	299	5	80	93.3	0		1.86667	28	0.64
VIT_00s0827g00020	gi|225441595|ref|XP_002281600.1|	cluster_4					1.256	0.000404							Dicarboxylate/tricarboxylate carrier (DTC)	PREDICTED: putative mitochondrial 2-oxoglutarate/malate carrier protein [Vitis vinifera]	Transport overview.Electrochemical Potential-driven Transporters.Porters.Mitochondrial Carrier	72	96	1	72	178	249	298	24.2	80.6	86.1	0		1.625	117	2e-27
VIT_00s0827g00030	gi|225441595|ref|XP_002281600.1|	cluster_4			1.228	0.000289	1.412	0.000275							Dicarboxylate/tricarboxylate carrier (DTC)	PREDICTED: putative mitochondrial 2-oxoglutarate/malate carrier protein [Vitis vinifera]	Transport overview.Electrochemical Potential-driven Transporters.Porters.Mitochondrial Carrier	80	83.3	14	93	76	155	298	26.8	80	90	0		1.65	132	4e-32
VIT_07s0031g02470	gi|225441595|ref|XP_002281600.1|	cluster_4					1.042	0.016904							Dicarboxylate/tricarboxylate carrier (DTC)	PREDICTED: putative mitochondrial 2-oxoglutarate/malate carrier protein [Vitis vinifera]	Transport overview.Electrochemical Potential-driven Transporters.Porters.Mitochondrial Carrier	38	62.3	1	38	178	215	298	12.8	89.5	92.1	0		1.76316	67	2e-12
VIT_08s0007g07270	gi|225441595|ref|XP_002281600.1|	cluster_4			1.147	3.1e-05	1.446	1e-05							Dicarboxylate/tricarboxylate carrier (DTC)	PREDICTED: putative mitochondrial 2-oxoglutarate/malate carrier protein [Vitis vinifera]	Transport overview.Electrochemical Potential-driven Transporters.Porters.Mitochondrial Carrier	298	100	1	298	1	298	298	100	100	100	0		1.98322	591	1e-169
VIT_16s0039g00460	gi|225441595|ref|XP_002281600.1|	cluster_4					1.046	0.006926							Dicarboxylate/tricarboxylate carrier (DTC)	PREDICTED: putative mitochondrial 2-oxoglutarate/malate carrier protein [Vitis vinifera]	Transport overview.Electrochemical Potential-driven Transporters.Porters.Mitochondrial Carrier	72	96	1	72	178	249	298	24.2	80.6	84.7	0		1.65278	119	4e-28
VIT_16s0039g00640	gi|225441595|ref|XP_002281600.1|	cluster_8			1.045	0.010378	1.634	0.000685							Dicarboxylate/tricarboxylate carrier (DTC)	PREDICTED: putative mitochondrial 2-oxoglutarate/malate carrier protein [Vitis vinifera]	Transport overview.Electrochemical Potential-driven Transporters.Porters.Mitochondrial Carrier	72	96	1	72	178	249	298	24.2	81.9	86.1	0		1.66667	120	1e-28
VIT_16s0039g00960		cluster_4					1.466	4.8e-05	1.041	0.001658	1.141	0.000215			Dicarboxylate/tricarboxylate carrier (DTC)		Transport overview.Electrochemical Potential-driven Transporters.Porters.Mitochondrial Carrier
VIT_11s0149g00100	gi|359484756|ref|XP_002264486.2|	cluster_2					1.106	8e-06							DICER-like 4	PREDICTED: dicer-like protein 4 [Vitis vinifera]	Transport overview.Primary Active Transporters.P-P-bond hydrolysis-driven transporters.Nuclear mRNA Exporter	192	95.5	1	192	1	192	1622	11.8	100	100	0		2.04167	392	1e-110
VIT_11s0016g05540	gi|225445555|ref|XP_002282262.1|	cluster_3					-4.013	4.1e-05	-1.752	0.044244	-2.974	0.000327			Dicyanin	PREDICTED: uncharacterized protein LOC100268054 [Vitis vinifera]	Response to stimulus.Stress response.Abiotic stress response.Oxidative stress response	304	100	1	304	1	304	304	100	100	100	0		2.00658	610	1e-175
VIT_16s0100g00480	gi|225455455|ref|XP_002274702.1|	cluster_8			-1.482	0							-1.128	0	Dihydrodipicolinate reductase	PREDICTED: putative dihydrodipicolinate reductase 3, chloroplastic [Vitis vinifera]	Metabolism.Primary metabolism.Amino acid metabolism.Lysine metabolism.Lysine biosynthesis	303	100	1	303	1	302	302	100	99.7	99.7	1		1.91419	580	1e-166
VIT_04s0008g03920	gi|225430041|ref|XP_002281597.1|	cluster_3									-1.446	1e-06			Dimethylaniline monooxygenase	PREDICTED: flavin-containing monooxygenase YUCCA6 [Vitis vinifera]		415	100	1	415	1	415	415	100	100	100	0		2.06506	857	0
VIT_03s0038g03140	gi|225428147|ref|XP_002278596.1|	cluster_7			-1.354	0.01213									Dimethylaniline monooxygenase (N-oxide forming) 2	PREDICTED: probable flavin-containing monooxygenase 1 [Vitis vinifera]	Metabolism.single reactions	517	100	1	517	1	517	517	100	100	100	0		2.06576	1068	0
VIT_19s0015g01900	gi|225463540|ref|XP_002265968.1|	cluster_7			-1.157	0.001006			-1.438	0.000393					Dimethylmenaquinone methyltransferase	PREDICTED: regulator of ribonuclease-like protein 3 [Vitis vinifera]	Unclassified	166	100	1	166	1	166	166	100	100	100	0		2.01205	334	1e-92
VIT_00s0481g00020	gi|359496910|ref|XP_003635368.1|	cluster_8											1.626	0.000559	Diphenol oxidase	PREDICTED: LOW QUALITY PROTEIN: putative laccase-9-like [Vitis vinifera]	Metabolism.Primary metabolism.Amino acid metabolism.Aromatic amino acid metabolism.Tyrosine metabolism	192	88.1	19	210	168	359	460	41.7	99.5	100	0		2.07812	399	1e-112
VIT_00s1212g00010	gi|359495125|ref|XP_003634919.1|	cluster_8					-1.033	0.014866					1.527	8.8e-05	Diphenol oxidase	PREDICTED: laccase-14-like [Vitis vinifera]	Metabolism.Primary metabolism.Amino acid metabolism.Aromatic amino acid metabolism.Tyrosine metabolism	167	95.4	1	167	172	338	740	22.6	99.4	100	0		2.13772	357	2e-99
VIT_06s0004g06090	gi|225434678|ref|XP_002280416.1|	cluster_4											-1.647	0.011948	Diphenol oxidase	PREDICTED: laccase-4 [Vitis vinifera]	Metabolism.Primary metabolism.Amino acid metabolism.Aromatic amino acid metabolism.Tyrosine metabolism	554	100	1	554	1	554	554	100	100	100	0		2.07581	1150	0
VIT_18s0001g00340	gi|359495125|ref|XP_003634919.1|	cluster_8											1.171	0.002339	Diphenol oxidase	PREDICTED: laccase-14-like [Vitis vinifera]	Metabolism.Primary metabolism.Amino acid metabolism.Aromatic amino acid metabolism.Tyrosine metabolism	539	98	12	550	202	740	740	72.8	99.4	99.4	0		2.10204	1133	0
VIT_18s0001g00930	gi|359495141|ref|XP_002265095.2|	cluster_8											1.381	0.047074	Diphenol oxidase	PREDICTED: laccase-14-like [Vitis vinifera]	Metabolism.Primary metabolism.Amino acid metabolism.Aromatic amino acid metabolism.Tyrosine metabolism	523	98.2	1	480	1	523	565	92.6	91.8	91.8	43		1.86807	977	0
VIT_18s0164g00170	gi|225470021|ref|XP_002263249.1|	cluster_7					-1.696	0.002133							Diphenol oxidase	PREDICTED: laccase-14-like [Vitis vinifera]	Metabolism.Primary metabolism.Amino acid metabolism.Aromatic amino acid metabolism.Tyrosine metabolism	601	100	1	563	1	601	601	100	93.7	93.7	38		1.93677	1164	0
VIT_00s0333g00050	gi|225470240|ref|XP_002263167.1|	cluster_3					-1.494	0.001785							DIR1 (defective IN induced resistance 1)	PREDICTED: putative lipid-transfer protein DIR1 isoform 1 [Vitis vinifera]	Response to stimulus.Stress response.Biotic stress response	99	100	1	99	1	99	99	100	100	100	0		2.08081	206	2e-54
VIT_08s0007g06930	gi|225441529|ref|XP_002280711.1|	cluster_3							-1.007	0.000662					Dirigent pDIR3	PREDICTED: disease resistance response protein 206 [Vitis vinifera]	Response to stimulus.Stress response.Biotic stress response	192	100	1	192	1	192	192	100	100	100	0		1.95312	375	1e-105
VIT_06s0004g00990	gi|225435674|ref|XP_002285683.1|	cluster_6											2.888	0	Dirigent protein	PREDICTED: uncharacterized protein LOC100265620 [Vitis vinifera]	Response to stimulus.Stress response.Biotic stress response	193	94.1	13	205	1	193	193	100	100	100	0		2.02073	390	1e-109
VIT_06s0004g01020	gi|225435666|ref|XP_002285681.1|	cluster_7									-2.682	0.007893			Dirigent protein	PREDICTED: uncharacterized protein LOC100253541 [Vitis vinifera]	Response to stimulus.Stress response.Biotic stress response	149	100	1	149	45	193	193	77.2	100	100	0		2	298	7e-82
VIT_06s0004g01030	gi|225435660|ref|XP_002285676.1|	cluster_7									-2.303	0.023731			Dirigent protein	PREDICTED: disease resistance response protein 206 [Vitis vinifera]	Response to stimulus.Stress response.Biotic stress response	136	82.4	30	165	58	193	193	70.5	99.3	100	0		2.00735	273	4e-74
VIT_17s0000g04880	gi|225455712|ref|XP_002266825.1|	cluster_3							-1.035	0.049193					Dirigent protein	PREDICTED: disease resistance response protein 206 [Vitis vinifera]	Response to stimulus.Stress response.Biotic stress response	178	100	1	178	1	178	178	100	100	100	0		1.99438	355	9e-99
VIT_06s0004g00980	gi|225435676|ref|XP_002285685.1|	cluster_5					1.348	0.000139					2.575	0	Dirigent protein pDIR9	PREDICTED: disease resistance response protein 206 [Vitis vinifera]	Response to stimulus.Stress response.Biotic stress response	195	100	1	195	1	195	195	100	100	100	0		1.98462	387	1e-108
VIT_16s0039g02380	gi|359489995|ref|XP_003634011.1|	cluster_2					1.963	1e-06							Disease resistance family protein	PREDICTED: probable LRR receptor-like serine/threonine-protein kinase At4g36180-like [Vitis vinifera]	Diverse functions.Gene family with diverse functions.NBS-LRR superfamily	126	87.1	1	122	80	205	867	14.5	89.7	92.1	4		1.76984	223	3e-59
VIT_16s0050g00340		cluster_4					1.084	5e-05	1.366	2e-06					Disease resistance family protein		Diverse functions.Gene family with diverse functions.NBS-LRR superfamily
VIT_16s0050g00360		cluster_4					1.246	1.9e-05	1.475	2e-06					Disease resistance family protein		Diverse functions.Gene family with diverse functions.NBS-LRR superfamily
VIT_11s0118g00130		cluster_8											1.498	0.000423	Disease resistance protein		Diverse functions.Gene family with diverse functions.NBS-LRR superfamily
VIT_11s0118g00160	gi|359484714|ref|XP_002264041.2|	cluster_8									-1.71	0.002344			Disease resistance protein	PREDICTED: probable LRR receptor-like serine/threonine-protein kinase At4g36180-like [Vitis vinifera]	Diverse functions.Gene family with diverse functions.NBS-LRR superfamily	798	96.1	33	830	70	862	862	92	97.7	98.5	5		1.96115	1565	0
VIT_14s0068g02290	gi|225451409|ref|XP_002273126.1|	cluster_5			1.043	0.000213									Disease resistance protein	PREDICTED: leucine-rich repeat receptor protein kinase EXS-like [Vitis vinifera]	Response to stimulus.Stress response.Biotic stress response	870	100	1	870	138	1007	1007	86.4	100	100	0		2.01494	1753	0
VIT_16s0013g01700		cluster_8					-1.001	0.012326					1.446	8.1e-05	Disease resistance protein		Diverse functions.Gene family with diverse functions.NBS-LRR superfamily
VIT_02s0109g00420	gi|225470100|ref|XP_002271058.1|	cluster_7											-1.185	0	Disease resistance protein (CC-NBS-LRR class)	PREDICTED: disease resistance protein RGA2 [Vitis vinifera]	Diverse functions.Gene family with diverse functions.NBS-LRR superfamily	253	99.6	2	254	563	815	815	31	83.8	88.5	0		1.67984	425	1e-119
VIT_03s0017g00610	gi|225465776|ref|XP_002268113.1|	cluster_4							-1.056	1e-06					Disease resistance protein (CC-NBS-LRR class)	PREDICTED: disease resistance RPP13-like protein 4-like [Vitis vinifera]	Diverse functions.Gene family with diverse functions.NBS-LRR superfamily	634	94.4	11	604	3	636	638	99.4	92.9	93.2	40		1.83123	1161	0
VIT_07s0197g00150	gi|359480455|ref|XP_003632465.1|	cluster_2			1.358	0	1.162	7e-06	1.056	1.8e-05					Disease resistance protein (CC-NBS-LRR class)	PREDICTED: probable disease resistance protein At5g66900-like [Vitis vinifera]	Diverse functions.Gene family with diverse functions.NBS-LRR superfamily	154	94.5	1	154	41	194	1175	13.1	100	100	0		2.07143	319	5e-88
VIT_07s0197g00230	gi|359480455|ref|XP_003632465.1|	cluster_2					1.279	0.001115	1.365	0.000564	1.159	0.000993			Disease resistance protein (CC-NBS-LRR class)	PREDICTED: probable disease resistance protein At5g66900-like [Vitis vinifera]	Diverse functions.Gene family with diverse functions.NBS-LRR superfamily	342	72.6	93	434	252	569	1175	27.1	86.8	89.2	24		1.68129	575	1e-164
VIT_12s0034g02470	gi|359486032|ref|XP_003633376.1|	cluster_4			1.086	7e-06	1.403	2e-06	1.504	0					Disease resistance protein (CC-NBS-LRR class)	PREDICTED: putative disease resistance protein At3g14460-like [Vitis vinifera]	Diverse functions.Gene family with diverse functions.NBS-LRR superfamily	665	94.2	1	665	666	1329	1427	46.5	86.8	91.4	1		1.7218	1145	0
VIT_13s0047g00740		cluster_4							1.149	0.000274					Disease resistance protein (NBS class)		Diverse functions.Gene family with diverse functions.NBS-LRR superfamily
VIT_13s0064g00090	gi|359487422|ref|XP_002271916.2|	cluster_7			-1.368	1.1e-05									Disease resistance protein (NBS-LRR class)	PREDICTED: putative disease resistance RPP13-like protein 1-like [Vitis vinifera]	Diverse functions.Gene family with diverse functions.NBS-LRR superfamily	225	98.3	1	225	678	902	1455	15.5	95.6	96.4	0		1.93333	435	1e-122
VIT_13s0064g01780	gi|359494981|ref|XP_002269138.2|	cluster_4					1.183	2.3e-05	1.28	7e-06					Disease resistance protein (NBS-LRR class)	PREDICTED: putative disease resistance protein At3g14460-like [Vitis vinifera]	Diverse functions.Gene family with diverse functions.NBS-LRR superfamily	293	96.7	1	293	723	1015	1554	18.9	83.6	89.4	0		1.69625	497	1e-141
VIT_14s0030g00520		cluster_8							1.226	0.000269					Disease resistance protein (NBS-LRR class)		Diverse functions.Gene family with diverse functions.NBS-LRR superfamily
VIT_19s0027g01630	gi|225465083|ref|XP_002266249.1|	cluster_7											-1.094	1e-06	Disease resistance protein (NBS-LRR class)	PREDICTED: probable disease resistance protein At5g63020-like [Vitis vinifera]	Diverse functions.Gene family with diverse functions.NBS-LRR superfamily	448	100	1	448	473	920	920	48.7	100	100	0		2.03348	911	0
VIT_09s0002g08210		cluster_8			-1.214	0.000334									Disease resistance protein (NBS-LRR class) RPG1-B		Diverse functions.Gene family with diverse functions.NBS-LRR superfamily
VIT_00s0487g00010	gi|359496924|ref|XP_003635373.1|	cluster_7					-1.67	0.000127							Disease resistance protein (TIR-NBS-LRR class)	PREDICTED: probable disease resistance protein At5g66900-like [Vitis vinifera]	Diverse functions.Gene family with diverse functions.NBS-LRR superfamily	748	100	1	748	1	748	748	100	100	100	0		2.01203	1505	0
VIT_00s0487g00020		cluster_4					1.139	0.002042							Disease resistance protein (TIR-NBS-LRR class)		Diverse functions.Gene family with diverse functions.NBS-LRR superfamily
VIT_03s0017g00780	gi|359486120|ref|XP_003633392.1|	cluster_4							1.592	0.008702					Disease resistance protein (TIR-NBS-LRR class)	PREDICTED: TMV resistance protein N-like [Vitis vinifera]	Diverse functions.Gene family with diverse functions.NBS-LRR superfamily	14	24.6	44	57	1205	1218	1218	1.1	85.7	85.7	0		2	28	0.96
VIT_07s0095g00040		cluster_7			-1.288	3e-06							-1.554	0	Disease resistance protein (TIR-NBS-LRR class)		Diverse functions.Gene family with diverse functions.NBS-LRR superfamily
VIT_18s0075g00660	gi|359493242|ref|XP_003634551.1|	cluster_8					-1.194	0.006256					2.044	3e-06	Disease resistance protein (TIR-NBS-LRR class)	PREDICTED: TMV resistance protein N-like [Vitis vinifera]	Diverse functions.Gene family with diverse functions.NBS-LRR superfamily	112	81.8	1	112	117	228	233	48.1	94.6	98.2	0		1.9375	217	2e-57
VIT_04s0023g02870	gi|225431221|ref|XP_002267269.1|	cluster_6			1.311	0.008584									Disease resistance protein Hcr2-5D	PREDICTED: probable leucine-rich repeat receptor-like protein kinase At1g35710-like [Vitis vinifera]	Diverse functions.Gene family with diverse functions.NBS-LRR superfamily	643	100	1	643	1	643	643	100	100	100	0		1.96734	1265	0
VIT_19s0014g00570		cluster_1			-1.481	2e-06			-1.086	0.000392					Disease resistance protein RFL1		Diverse functions.Gene family with diverse functions.NBS-LRR superfamily
VIT_08s0007g07000	gi|225441537|ref|XP_002280963.1|	cluster_5	1.238	1e-05	1.131	1.1e-05									Disease resistance-responsive	PREDICTED: disease resistance response protein 206 [Vitis vinifera]	Diverse functions.Gene family with diverse functions.NBS-LRR superfamily	188	100	1	188	1	188	188	100	100	100	0		1.99468	375	1e-104
VIT_05s0051g00400	gi|225433385|ref|XP_002285613.1|	cluster_8					1.104	0.002414					1.127	0.000339	Disease resistance-responsive family	PREDICTED: uncharacterized protein LOC100261265 [Vitis vinifera]	Diverse functions.Gene family with diverse functions.NBS-LRR superfamily	253	100	1	253	1	253	253	100	100	100	0		2.00791	508	1e-144
VIT_14s0108g01300	gi|359488951|ref|XP_002278852.2|	cluster_8											1.611	1e-06	Division regulator MinE	PREDICTED: cell division topological specificity factor homolog, chloroplastic-like [Vitis vinifera]		233	100	1	233	1	233	233	100	100	100	0		2.0515	478	1e-135
VIT_12s0035g00060	gi|225463167|ref|XP_002267200.1|	cluster_7									-1.024	0.01139			DNA (cytosine-5)-methyltransferase	PREDICTED: DNA (cytosine-5)-methyltransferase 1B-like [Vitis vinifera]	Metabolism.Primary metabolism.Amino acid metabolism.Methionine metabolism	36	97.3	2	37	1212	1247	1549	2.3	88.9	91.7	0		2	72	4e-14
VIT_12s0034g02560	gi|225463167|ref|XP_002267200.1|	cluster_3					-1.213	0.038304			-1.829	0.000961			DNA (cytosine-5)-methyltransferase (ATHIM)	PREDICTED: DNA (cytosine-5)-methyltransferase 1B-like [Vitis vinifera]	Metabolism.Primary metabolism.Amino acid metabolism.Methionine metabolism	70	84.3	3	72	1205	1274	1549	4.5	84.3	90	0		1.78571	125	4e-30
VIT_12s0035g00010	gi|225463167|ref|XP_002267200.1|	cluster_3									-2.094	0.000809			DNA (cytosine-5)-methyltransferase (ATHIM)	PREDICTED: DNA (cytosine-5)-methyltransferase 1B-like [Vitis vinifera]	Metabolism.Primary metabolism.Amino acid metabolism.Methionine metabolism	70	94.6	3	72	1205	1274	1549	4.5	87.1	94.3	0		1.91429	134	9e-33
VIT_12s0035g01760		cluster_2	1.102	0.008666	1.539	0.000204	1.083	0.012988	3.435	0	1.583	0.00018	1.718	2.9e-05	DNA (cytosine-5)-methyltransferase AthI		Metabolism.Primary metabolism.Amino acid metabolism.Methionine metabolism
VIT_16s0098g00550	gi|225455137|ref|XP_002269434.1|	cluster_8			1.015	0	1	0			1.066	0	1.309	0	DNA binding	PREDICTED: uncharacterized protein At2g29880-like [Vitis vinifera]	Metabolism.Primary metabolism.Nucleobase	297	100	1	297	1	297	297	100	100	100	0		2.03704	605	1e-173
VIT_04s0044g01300	gi|225431465|ref|XP_002274308.1|	cluster_8			1.382	2.4e-05	-1.489	5.5e-05			-1.031	0.000856	-1.055	0.000313	DNA cross-link repair protein	PREDICTED: 5' exonuclease Apollo-like [Vitis vinifera]	Metabolism.Primary metabolism.Nucleobase	548	100	1	548	5	552	552	99.3	100	100	0		2.04015	1118	0
VIT_17s0053g01070		cluster_4					2.803	0							DNA excision repair protein ERCC-6		Metabolism.Primary metabolism.Nucleobase
VIT_16s0039g00520	gi|225454589|ref|XP_002264216.1|	cluster_8							1.079	1e-06			1.147	0	DNA helicase	PREDICTED: DNA-binding protein SMUBP-2 [Vitis vinifera]	Metabolism.Primary metabolism.Nucleobase	953	100	1	953	1	953	953	100	100	100	0		1.97062	1878	0
VIT_11s0052g00070	gi|225445943|ref|XP_002263967.1|	cluster_8									-1.003	7e-06			DNA ligase IV	PREDICTED: DNA ligase 4-like [Vitis vinifera]	Metabolism.Primary metabolism.Nucleobase	1163	100	1	1163	1	1162	1162	100	99.8	99.8	1		2.01806	2347	0
VIT_16s0100g01310	gi|359490375|ref|XP_002263286.2|	cluster_7											-1.018	1e-06	DNA mismatch repair protein MSH3	PREDICTED: DNA mismatch repair protein Msh3-like [Vitis vinifera]	Metabolism.Primary metabolism.Nucleobase	1110	99.9	1	1110	1	1110	1137	97.6	100	100	0		1.96577	2182	0
VIT_18s0086g00280		cluster_7											-1.204	0	DNA mismatch repair protein MSH3		Metabolism.Primary metabolism.Nucleobase
VIT_14s0060g01530	gi|225450649|ref|XP_002282861.1|	cluster_8					-1.511	1e-06							DNA polymerase III subunit epsilon	PREDICTED: DNA polymerase III polC-type-like isoform 2 [Vitis vinifera]	Metabolism.Primary metabolism.Nucleobase	332	100	1	332	6	337	337	98.5	100	100	0		2.01205	668	0
VIT_03s0091g00860	gi|225428993|ref|XP_002264518.1|	cluster_1	-1.374	0.00126	-1.674	6.1e-05	-1.126	0.008914	-1.591	0.000455					DNA polymerase kappa subunit	PREDICTED: DNA polymerase kappa-like [Vitis vinifera]	Metabolism.Primary metabolism.Nucleobase	704	100	1	704	1	661	661	100	93.9	93.9	43		1.83949	1295	0
VIT_11s0016g04090	gi|225445280|ref|XP_002281165.1|	cluster_4			1.046	0.000204									DNA repair protein MutS	PREDICTED: DNA mismatch repair protein Msh6-2 [Vitis vinifera]	Metabolism.Primary metabolism.Nucleobase	1124	100	1	1124	1	1122	1122	100	99.8	99.8	2		1.99555	2243	0
VIT_03s0091g00200	gi|359475496|ref|XP_002268899.2|	cluster_8											-1.493	2.4e-05	DNA repair protein REV1	PREDICTED: DNA repair protein REV1-like [Vitis vinifera]	Metabolism.Primary metabolism.Nucleobase	1175	100	1	1175	1	1175	1175	100	100	100	0		2.0034	2354	0
VIT_01s0010g00020	gi|225424952|ref|XP_002263612.1|	cluster_1			-2.536	5.9e-05	-1.934	0.003459	-1.803	0.00612			-1.071	0.047384	DNA-3-methyladenine glycosidase I	PREDICTED: uncharacterized protein LOC100256507 [Vitis vinifera]	Metabolism.Primary metabolism.Nucleobase	398	100	1	398	1	398	398	100	100	100	0		2.01759	803	0
VIT_05s0077g00910	gi|225431968|ref|XP_002278475.1|	cluster_8											1.463	0	DNA-binding enhancer protein	PREDICTED: huntingtin-interacting protein K [Vitis vinifera]	Metabolism.Primary metabolism.Nucleobase	110	100	1	110	1	110	110	100	100	100	0		1.90909	210	1e-55
VIT_00s0956g00030	gi|359497406|ref|XP_003635505.1|	cluster_3											1.017	0.000488	DNA-binding protein	PREDICTED: uncharacterized protein LOC100852457 [Vitis vinifera]	Regulation overview.Regulation of gene expression.Regulation of transcription.Transcription factor.Trihelix family transcription factor	211	100	1	211	206	416	416	50.7	100	100	0		2.05687	434	1e-122
VIT_05s0049g00100	gi|225432991|ref|XP_002284519.1|	cluster_4	-1.354	0.000594	-1.681	1.8e-05	-2.052	9e-06			-1.401	0.000202			DNA-binding protein	PREDICTED: putative DNA-binding protein ESCAROLA-like [Vitis vinifera]	Metabolism.Primary metabolism.Nucleobase	260	100	1	260	1	260	260	100	100	100	0		2.04231	531	1e-151
VIT_15s0046g02930	gi|225454180|ref|XP_002272142.1|	cluster_7			-1.106	0			-1.129	0			-1.311	0	DNA-binding protein	PREDICTED: uncharacterized protein LOC100265498 [Vitis vinifera]	Metabolism.Primary metabolism.Nucleobase	345	100	1	345	1	345	345	100	100	100	0		2.0058	692	0
VIT_17s0000g00710	gi|225456431|ref|XP_002284314.1|	cluster_2					1.079	1.5e-05							DNA-binding protein	PREDICTED: uncharacterized protein LOC100247409 [Vitis vinifera]	Metabolism.Primary metabolism.Nucleobase	868	99.2	1	868	1	868	1712	50.7	100	100	0		2.01382	1748	0
VIT_18s0122g00590	gi|225457666|ref|XP_002273442.1|	cluster_1									-1.031	0.004794			DNA-binding protein	PREDICTED: putative DNA-binding protein ESCAROLA [Vitis vinifera]	Metabolism.Primary metabolism.Nucleobase	233	73.7	66	298	1	233	292	79.8	97.9	98.3	0		1.93562	451	1e-127
VIT_08s0040g02220	gi|225439918|ref|XP_002279933.1|	cluster_8											1.031	0	DNA-binding protein S1FA	PREDICTED: DNA-binding protein S1FA2 [Vitis vinifera]	Regulation overview.Regulation of gene expression.Regulation of transcription.Transcription factor.S1Fa-like family transcription factor	89	100	1	89	1	89	89	100	100	100	0		1.98876	177	7e-46
VIT_01s0010g02680	gi|225425852|ref|XP_002265830.1|	cluster_1			-1.326	6.9e-05	-1.131	0.001506	-1.516	6.4e-05			-1.052	0.000504	DNA-binding storekeeper protein	PREDICTED: uncharacterized protein LOC100252841 [Vitis vinifera]	Regulation overview.Regulation of gene expression.Regulation of transcription.Transcription factor.GeBP family transcription factor	116	97.5	1	116	57	172	248	46.8	98.3	99.1	0		1.97414	229	2e-61
VIT_01s0010g03250	gi|225425009|ref|XP_002267464.1|	cluster_8	-1.162	6e-06											DNA-directed RNA polymerase	PREDICTED: DNA-directed RNA polymerase 1, mitochondrial [Vitis vinifera]	Metabolism.Primary metabolism.Nucleobase	42	84	2	43	655	696	978	4.3	88.1	97.6	0		1.95238	82	3e-17
VIT_01s0010g03200	gi|225425009|ref|XP_002267464.1|	cluster_8	-1.414	0											DNA-directed RNA polymerase (RPOT2)	PREDICTED: DNA-directed RNA polymerase 1, mitochondrial [Vitis vinifera]	Metabolism.Primary metabolism.Nucleobase	23	76.7	1	23	674	696	978	2.4	91.3	100	0		2.17391	50	1e-07
VIT_18s0001g14650	gi|359492758|ref|XP_003634465.1|	cluster_8											1.576	0	DNA-directed RNA polymerase I subunit A12	PREDICTED: uncharacterized protein LOC100853901 [Vitis vinifera]	Metabolism.Primary metabolism.Nucleobase	85	78	1	85	18	102	104	81.7	98.8	100	0		2.08235	177	1e-45
VIT_13s0067g03120	gi|225465870|ref|XP_002265533.1|	cluster_2					1.047	1.5e-05							DNA-directed RNA polymerase II subunit A	PREDICTED: DNA-directed RNA polymerase E subunit 1 [Vitis vinifera]	Metabolism.Primary metabolism.Nucleobase	989	99.3	1	989	1	989	1830	54	100	100	0		1.99899	1977	0
VIT_11s0016g03530	gi|225445172|ref|XP_002284110.1|	cluster_8											1.545	0	DNA-directed RNA polymerase II subunit E	PREDICTED: DNA-directed RNA polymerases I, II, and III subunit RPABC1 isoform 2 [Vitis vinifera]	Metabolism.Primary metabolism.Nucleobase	206	100	1	206	1	206	206	100	100	100	0		1.96602	405	1e-113
VIT_05s0094g00130	gi|225434044|ref|XP_002274208.1|	cluster_8											1.195	6e-06	DNA-directed RNA polymerase II subunit H	PREDICTED: DNA-directed RNA polymerases I, II, and III subunit RPABC3 [Vitis vinifera]	Metabolism.Primary metabolism.Nucleobase	145	100	1	145	1	145	145	100	100	100	0		2.0069	291	8e-80
VIT_05s0077g01170	gi|225431922|ref|XP_002276956.1|	cluster_3											1.189	0	DNA-directed RNA polymerase II subunit I	PREDICTED: DNA-directed RNA polymerase II subunit RPB9 [Vitis vinifera]	Metabolism.Primary metabolism.Nucleobase	114	100	1	114	1	114	114	100	100	100	0		2.20175	251	7e-68
VIT_04s0079g00400	gi|225468167|ref|XP_002272054.1|	cluster_8											1.16	0.000353	DNA-directed RNA Polymerase II subunit K	PREDICTED: DNA-directed RNA polymerases I, II, and III subunit RPABC4 [Vitis vinifera]	Metabolism.Primary metabolism.Nucleobase	51	100	1	51	1	51	51	100	100	100	0		2.23529	114	1e-26
VIT_01s0127g00350	gi|225425585|ref|XP_002263065.1|	cluster_8											1.545	0	DNA-directed RNA Polymerase II subunit L	PREDICTED: DNA-directed RNA polymerases I, II, and III subunit RPABC5 [Vitis vinifera]	Metabolism.Primary metabolism.Nucleobase	71	100	1	71	1	71	71	100	100	100	0		2.11268	150	9e-38
VIT_09s0002g06690	gi|225442989|ref|XP_002266428.1|	cluster_8											1.216	0	DNA-directed RNA polymerase III subunit C34	PREDICTED: DNA-directed RNA polymerase III subunit RPC6-like [Vitis vinifera]	Metabolism.Primary metabolism.Nucleobase	239	89.8	28	266	1	239	239	100	100	100	0		2.01255	481	1e-136
VIT_16s0013g02140	gi|225455056|ref|XP_002263694.1|	cluster_7	-1.426	5e-05	-1.569	5e-06	-1.617	2.1e-05			-1.242	0.000113	-1.236	5.1e-05	DNA-directed RNA polymerase III subunit C4	PREDICTED: uncharacterized protein LOC100260717 [Vitis vinifera]	Metabolism.Primary metabolism.Nucleobase	348	100	1	348	1	348	348	100	100	100	0		1.99425	694	0
VIT_18s0001g05110	gi|225459354|ref|XP_002284214.1|	cluster_7											-1.071	0	DNA2-NAM7 helicase	PREDICTED: uncharacterized ATP-dependent helicase C29A10.10c-like [Vitis vinifera]	Metabolism.Primary metabolism.Nucleobase	1294	99.5	1	1294	1	1282	1375	93.2	99.1	99.1	12		1.97836	2560	0
VIT_04s0023g03470	gi|359476816|ref|XP_002265844.2|	cluster_1							-1.077	0.002276					DNAJ heat shock N-terminal domain-containing protein	PREDICTED: chaperone protein dnaJ 11, chloroplastic-like [Vitis vinifera]	Transport overview.Primary Active Transporters.P-P-bond hydrolysis-driven transporters.General Secretory Pathway (Sec)	162	80.6	40	201	1	162	162	100	100	100	0		2.02469	328	1e-90
VIT_10s0042g00960	gi|225465672|ref|XP_002272283.1|	cluster_7	-1.239	0.001228	-1.711	1.2e-05			-2.621	0	-1.134	0.001551	-1.995	1e-06	DNAJ heat shock N-terminal domain-containing protein	PREDICTED: uncharacterized protein LOC100247733 [Vitis vinifera]	Transport overview.Primary Active Transporters.P-P-bond hydrolysis-driven transporters.General Secretory Pathway (Sec)	481	96.6	1	481	1	481	482	99.8	100	100	0		1.99376	959	0
VIT_05s0029g00500	gi|225433479|ref|XP_002264154.1|	cluster_8											1.344	0	DnaJ homolog	PREDICTED: chaperone protein dnaJ 20, chloroplastic [Vitis vinifera]		216	100	1	216	1	216	216	100	100	100	0		2.02315	437	1e-123
VIT_06s0009g00270	gi|359479118|ref|XP_002264743.2|	cluster_8											1.261	1.4e-05	DnaJ homolog	PREDICTED: J domain-containing protein spf31 [Vitis vinifera]		246	100	1	246	60	305	305	80.7	100	100	0		2.00407	493	1e-140
VIT_06s0080g01230	gi|225464824|ref|XP_002270362.1|	cluster_4			1.399	0			1.21	0	1.171	0	1.057	0	DnaJ homolog	PREDICTED: dnaJ protein homolog [Vitis vinifera]		417	100	1	417	1	417	417	100	100	100	0		2.04556	853	0
VIT_07s0005g01220	gi|225437515|ref|XP_002275221.1|	cluster_5			1.184	0							1.01	0	DnaJ homolog	PREDICTED: dnaJ homolog subfamily B member 11 [Vitis vinifera]		345	100	1	345	1	345	345	100	100	100	0		2.03478	702	0
VIT_07s0005g01290	gi|225437529|ref|XP_002275599.1|	cluster_7			-1.298	0.002017	-1.326	0.004656	-2.977	0	-1.463	0.000765	-1.412	0.000518	DnaJ homolog	PREDICTED: uncharacterized protein LOC100264117 [Vitis vinifera]		558	100	1	558	1	558	558	100	100	100	0		1.97133	1100	0
VIT_08s0007g06530	gi|225441457|ref|XP_002279725.1|	cluster_2											1.004	0	DnaJ homolog	PREDICTED: uncharacterized protein LOC100250423 [Vitis vinifera]		261	100	1	261	1	261	261	100	100	100	0		2.10728	550	1e-157
VIT_08s0032g00940	gi|225463715|ref|XP_002263156.1|	cluster_4					1.186	0.033977							DnaJ homolog	PREDICTED: dnaJ protein homolog [Vitis vinifera]		57	91.9	1	57	330	386	416	13.7	80.7	86	0		1.68421	96	3e-21
VIT_08s0217g00090	gi|225439522|ref|XP_002270607.1|	cluster_4	1.95	0	4.164	0	2.622	0	3.045	0	3.186	0	2.722	0	DnaJ homolog	PREDICTED: uncharacterized protein LOC100260777 [Vitis vinifera]		610	100	1	610	1	610	610	100	100	100	0		1.99508	1217	0
VIT_09s0002g00690	gi|225442030|ref|XP_002269039.1|	cluster_8			1.183	0	1.576	0	1.583	0	1.513	0	1.307	0	DnaJ homolog	PREDICTED: dnaJ homolog subfamily B member 7 [Vitis vinifera]		243	100	1	243	1	243	243	100	100	100	0		2.03292	494	1e-140
VIT_10s0003g00260	gi|359483831|ref|XP_003633023.1|	cluster_8	1.192	1e-06	2.283	0	1.277	1e-06	2.406	0	2.083	0	3.084	0	DnaJ homolog	PREDICTED: dnaJ homolog subfamily B member 13 isoform 2 [Vitis vinifera]		342	100	1	342	1	342	342	100	100	100	0		2.04678	700	0
VIT_12s0034g02190	gi|359486056|ref|XP_002269109.2|	cluster_8							-1.027	3.3e-05					DnaJ homolog	PREDICTED: dnaJ homolog subfamily B member 13-like [Vitis vinifera]		196	57.1	148	343	64	259	259	75.7	100	100	0		2.02041	396	1e-110
VIT_14s0060g01490	gi|359487530|ref|XP_003633609.1|	cluster_8					1.388	1.8e-05			1.089	7.8e-05			DnaJ homolog	PREDICTED: chaperone protein DnaJ-like [Vitis vinifera]		161	100	1	161	1	161	161	100	100	100	0		2.04969	330	2e-91
VIT_14s0068g01140		cluster_8			1.067	1e-06			1.125	3e-06					DnaJ homolog
VIT_16s0050g02590	gi|359490529|ref|XP_002267968.2|	cluster_7											-1.072	0	DnaJ homolog	PREDICTED: uncharacterized protein LOC100263793 [Vitis vinifera]		781	100	1	743	1	770	770	100	93.6	93.7	49		1.8758	1465	0
VIT_17s0053g00980	gi|225464257|ref|XP_002269777.1|	cluster_8											1.233	0	DnaJ homolog	PREDICTED: mitochondrial import inner membrane translocase subunit TIM14-like [Vitis vinifera]		112	80	29	140	1	112	112	100	100	100	0		2.00893	225	7e-60
VIT_18s0001g15020	gi|225457849|ref|XP_002279104.1|	cluster_8			-1.116	0.001844	-1.068	0.007033	-1.535	0.000266					DnaJ homolog	PREDICTED: chaperone protein dnaJ 10-like [Vitis vinifera]		405	100	1	405	1	384	384	100	94.8	94.8	21		1.84938	749	0
VIT_00s0652g00010	gi|359497179|ref|XP_002268276.2|	cluster_8									1.105	3e-06			Dof zinc finger protein DOF1.4	PREDICTED: uncharacterized protein LOC100246521 [Vitis vinifera]	Regulation overview.Regulation of gene expression.Regulation of transcription.Transcription factor.C2C2-DOF family transcription factor	295	100	1	295	1	295	295	100	100	100	0		2.0678	610	1e-175
VIT_10s0003g00040	gi|359483824|ref|XP_003633022.1|	cluster_3									-1.015	3e-06			Dof zinc finger protein DOF1.4	PREDICTED: dof zinc finger protein DOF1.4-like [Vitis vinifera]	Regulation overview.Regulation of gene expression.Regulation of transcription.Transcription factor.C2C2-DOF family transcription factor	309	90.9	29	308	1	309	309	100	90.6	90.6	29		1.81553	561	1e-160
VIT_18s0001g15730	gi|225457735|ref|XP_002262622.1|	cluster_8							-1.267	1.8e-05			-1.542	0	Dof zinc finger protein DOF3.5	PREDICTED: dof zinc finger protein DOF3.5-like [Vitis vinifera]	Regulation overview.Regulation of gene expression.Regulation of transcription.Transcription factor.C2C2-DOF family transcription factor	281	100	1	281	1	281	281	100	100	100	0		2.09253	588	1e-169
VIT_09s0002g00700	gi|359482333|ref|XP_003632757.1|	cluster_7	-1.72	0.001478	-2.279	2.6e-05	-2.04	0.000451	-2.715	1.5e-05	-2.672	4e-06	-1.209	0.008469	Dormancy/auxin associated protein	PREDICTED: auxin-repressed 12.5 kDa protein-like [Vitis vinifera]	Signaling.Hormone Signaling.Auxin Signaling.Auxin-mediated Signaling pathway	126	100	1	126	1	126	126	100	100	100	0		2.03175	256	2e-69
VIT_18s0041g00370		cluster_1											3.017	2.6e-05	Double strand break repair protein (XRCC4)		Metabolism.Primary metabolism.Nucleobase
VIT_00s0163g00070	gi|225463408|ref|XP_002274043.1|	cluster_8											1.036	0.000105	Double-stranded DNA-binding protein	PREDICTED: programmed cell death protein 5-like [Vitis vinifera]	Unknown	61	96.8	1	61	14	74	128	47.7	85.2	91.8	0		1.67213	102	3e-23
VIT_10s0003g02790	gi|225463408|ref|XP_002274043.1|	cluster_8											1.281	0	Double-stranded DNA-binding protein	PREDICTED: programmed cell death protein 5-like [Vitis vinifera]	Unknown	115	100	1	115	14	128	128	89.8	100	100	0		1.89565	218	5e-58
VIT_14s0068g01520	gi|359488565|ref|XP_002275052.2|	cluster_6					-1.016	0.019753							Double-stranded RNA-binding (DsRBD) domain-containing protein	PREDICTED: double-stranded RNA-binding protein 5 [Vitis vinifera]	Unknown	481	100	1	481	4	484	484	99.4	100	100	0		2.02911	976	0
VIT_16s0100g00380	gi|225455477|ref|XP_002280097.1|	cluster_7					-3.271	0.000543							DREB sub A-1 of ERF/AP2 transcription factor (CBF4)	PREDICTED: dehydration-responsive element-binding protein 1D [Vitis vinifera]	Signaling.Hormone Signaling.Ethylene Signaling.Ethylene-mediated Signaling pathway	218	100	1	218	1	218	218	100	100	100	0		2.07798	453	1e-128
VIT_14s0006g02290	gi|225462803|ref|XP_002266287.1|	cluster_5					1.172	0.000256							DREB sub A-4 of ERF/AP2 transcription factor	PREDICTED: ethylene-responsive transcription factor ERF034-like [Vitis vinifera]	Signaling.Hormone Signaling.Ethylene Signaling.Ethylene-mediated Signaling pathway	236	100	1	236	1	236	236	100	100	100	0		2.02542	478	1e-136
VIT_11s0016g00660	gi|359484256|ref|XP_002276572.2|	cluster_7			1.78	0.007149									DREB sub A-5 of ERF/AP2 transcription factor	PREDICTED: ethylene-responsive transcription factor ERF017-like [Vitis vinifera]	Signaling.Hormone Signaling.Ethylene Signaling.Ethylene-mediated Signaling pathway	205	100	1	205	1	205	205	100	100	100	0		2.04878	420	1e-118
VIT_18s0001g03240	gi|359492745|ref|XP_003634463.1|	cluster_8			1.61	3.7e-05	-1.136	0.004719	-1.888	2.6e-05			-1.426	8.6e-05	DREB sub A-5 of ERF/AP2 transcription factor	PREDICTED: ethylene-responsive transcription factor ERF012-like [Vitis vinifera]	Signaling.Hormone Signaling.Ethylene Signaling.Ethylene-mediated Signaling pathway	233	100	1	233	1	233	233	100	100	100	0		2.01717	470	1e-133
VIT_10s0003g00180	gi|225443618|ref|XP_002279435.1|	cluster_8	-1.102	0											Drought induced 19 protein	PREDICTED: protein DEHYDRATION-INDUCED 19-like [Vitis vinifera]	Response to stimulus.Stress response.Abiotic stress response.Drought stress response	197	100	1	197	1	197	231	85.3	97.5	98.5	0		1.96447	387	1e-108
VIT_02s0025g03710	gi|359474017|ref|XP_002269577.2|	cluster_8					-1.22	0.001436					-1.246	0.000172	DTA2 (downstream target of AGL15 2)	PREDICTED: O-glucosyltransferase rumi homolog [Vitis vinifera]	Unknown	272	100	1	272	314	585	585	46.5	100	100	0		2.13235	580	1e-166
VIT_02s0025g03720	gi|359474017|ref|XP_002269577.2|	cluster_8					-1.143	0.002477					-1.013	0.001406	DTA2 (downstream target of AGL15 2)	PREDICTED: O-glucosyltransferase rumi homolog [Vitis vinifera]	Unknown	221	100	1	221	89	309	585	37.8	100	100	0		2.1448	474	1e-134
VIT_08s0007g04910	gi|225441181|ref|XP_002269130.1|	cluster_8											1.135	0	Dual specificity phosphatase Cdc25	PREDICTED: dual specificity phosphatase Cdc25 [Vitis vinifera]	Signaling.Signaling pathway.Protein phosphatase	130	100	1	130	1	130	130	100	100	100	0		2.04615	266	2e-72
VIT_15s0046g02430	gi|225454258|ref|XP_002275023.1|	cluster_8											1.212	0	Dual specificity protein phosphatase	PREDICTED: dual specificity protein phosphatase 12 [Vitis vinifera]	Signaling.Signaling pathway.Calcium sensors and Signaling	137	63.4	80	216	1	137	137	100	100	100	0		2.17518	298	1e-81
VIT_06s0009g02710	gi|225458307|ref|XP_002282840.1|	cluster_3					-1.122	1e-06							DUTP pyrophosphatase	PREDICTED: deoxyuridine 5'-triphosphate nucleotidohydrolase-like [Vitis vinifera]	Metabolism.Primary metabolism.Nucleobase	227	100	1	227	16	242	242	93.8	91.6	94.7	0		1.79736	408	1e-114
VIT_13s0019g01890	gi|225449460|ref|XP_002283227.1|	cluster_7							-1.541	0					DVL11/RTFL8 (ROTUNDIFOLIA like 8)	PREDICTED: uncharacterized protein LOC100263265 [Vitis vinifera]	Development.Reproductive development.Fruit development	83	100	1	83	1	83	83	100	100	100	0		2.03614	169	3e-43
VIT_17s0000g07940	gi|359491258|ref|XP_002280207.2|	cluster_7					-1.759	0.014211							DWARF and delayed flowering 1	PREDICTED: dehydration-responsive element-binding protein 1F-like [Vitis vinifera]	Signaling.Hormone Signaling.Ethylene Signaling.Ethylene-mediated Signaling pathway	121	98.4	1	121	23	143	163	74.2	98.3	99.2	0		2.04959	248	5e-67
VIT_19s0138g00090		cluster_7					-2.922	0.00075			-1.604	0.032739			DWARF and delayed flowering 1		Signaling.Hormone Signaling.Ethylene Signaling.Ethylene-mediated Signaling pathway
VIT_02s0025g04460	gi|225426769|ref|XP_002276153.1|	cluster_7					-3.594	0.00173			-2.157	0.032971			DWARF and delayed flowering 2	PREDICTED: dehydration-responsive element-binding protein 1E [Vitis vinifera]	Signaling.Hormone Signaling.Ethylene Signaling.Ethylene-mediated Signaling pathway	244	100	1	235	1	244	244	100	96.3	96.3	9		1.93033	471	1e-133
VIT_04s0043g00500	gi|225460010|ref|XP_002271285.1|	cluster_4					1.238	0.000113							Dynamin homolog	PREDICTED: dynamin-2B [Vitis vinifera]	Cellular process.Cellular transport.Protein trafficking.Vesicle-mediated trafficking	105	99.1	1	105	155	259	931	11.3	91.4	94.3	0		1.73333	182	2e-47
VIT_00s0267g00020	gi|225460010|ref|XP_002271285.1|	cluster_4					1.157	1.5e-05							Dynamin-2A	PREDICTED: dynamin-2B [Vitis vinifera]	Transport overview.Incompletely characterized transport systems.Putative transport protein.YbbM	156	99.4	2	157	23	178	931	16.8	84.6	87.8	0		1.60897	251	1e-67
VIT_00s0400g00040		cluster_4					1.283	0.000998							Dynamin-2A		Cellular process.Cellular transport.Protein trafficking.Vesicle-mediated trafficking
VIT_15s0107g00170		cluster_4					1.082	1.2e-05							Dynamin-like 3		Transport overview.Incompletely characterized transport systems.Putative transport protein.YbbM
VIT_19s0015g02240	gi|225460010|ref|XP_002271285.1|	cluster_4					1.124	1.2e-05							Dynamin-like 3	PREDICTED: dynamin-2B [Vitis vinifera]	Transport overview.Incompletely characterized transport systems.Putative transport protein.YbbM	215	81.1	24	238	37	251	931	23.1	92.1	94.4	0		1.73023	372	1e-103
VIT_01s0011g05800	gi|225424382|ref|XP_002284919.1|	cluster_8									1.001	0.007917			Dynamin-like protein 2b	PREDICTED: dynamin-related protein 1C [Vitis vinifera]	Transport overview.Incompletely characterized transport systems.Putative transport protein.YbbM	613	100	1	613	1	613	613	100	100	100	0		1.96085	1202	0
VIT_09s0002g04280	gi|225442599|ref|XP_002284463.1|	cluster_1			-1.45	0.00083	-1.631	0.000924	-1.998	0.0001	-1.281	0.003031			Dynein light chain LC6	PREDICTED: dynein light chain LC6, flagellar outer arm [Vitis vinifera]		95	100	1	95	1	95	95	100	100	100	0		2.06316	196	2e-51
VIT_01s0011g05480	gi|225424335|ref|XP_002284827.1|	cluster_3					-1.024	1e-06							Dynein light subunit lc6	PREDICTED: dynein light chain, cytoplasmic-like [Vitis vinifera]		127	100	1	127	1	127	127	100	100	100	0		2.02362	257	1e-69
VIT_08s0007g02510	gi|359482043|ref|XP_002275458.2|	cluster_7	-1.25	6e-06	-1.421	0	-2.167	0	-1.471	1e-06	-1.895	0	-1.753	0	E2F3 (E2F transcription factor-3)	PREDICTED: transcription factor E2FA [Vitis vinifera]	Cellular process.Cell growth and death	465	99.8	1	465	1	465	498	93.4	100	100	0		2.03656	947	0
VIT_19s0015g00660	gi|359494312|ref|XP_002268896.2|	cluster_3											1.837	0	E3 ubiquitin-protein ligase HUWE1	PREDICTED: E3 ubiquitin-protein ligase UPL1-like [Vitis vinifera]	Metabolism.Primary metabolism.Protein metabolism and modification.Proteolysis.cytoplasmic and nuclear protein degradation.Ubiquitin-mediated proteolysis	373	98.4	1	373	1	373	4116	9.1	100	100	0		2.01072	750	0
VIT_04s0023g01130	gi|225430860|ref|XP_002269155.1|	cluster_4									1.299	0	1.171	0	E3 ubiquitin-protein ligase RNF5	PREDICTED: uncharacterized protein LOC100246078 [Vitis vinifera]	Regulation overview.Regulation of gene expression.Regulation of transcription.Transcription factor.Zinc finger C3HC4 family transcription factor	140	76.9	1	140	11	150	226	61.9	100	100	0		2.17143	304	2e-83
VIT_05s0049g00330	gi|359497517|ref|XP_003635549.1|	cluster_8											1.723	3.4e-05	E8 protein	PREDICTED: 1-aminocyclopropane-1-carboxylate oxidase homolog 1-like [Vitis vinifera]	Signaling.Hormone Signaling.Ethylene Signaling.Ethylene-mediated Signaling pathway	359	100	1	359	10	368	368	97.6	97.2	97.5	0		1.94986	700	0
VIT_08s0007g03040	gi|225440829|ref|XP_002282131.1|	cluster_3											1.122	0.023122	E8 protein	PREDICTED: 1-aminocyclopropane-1-carboxylate oxidase homolog 11 [Vitis vinifera]	Signaling.Hormone Signaling.Ethylene Signaling.Ethylene-mediated Signaling pathway	363	100	1	363	1	363	363	100	100	100	0		2.04408	742	0
VIT_09s0002g02680	gi|359482871|ref|XP_002276544.2|	cluster_4			-1.736	0			-2.084	0			-1.89	0	Early flowering 3	PREDICTED: uncharacterized protein LOC100256592 [Vitis vinifera]	Signaling.Signaling pathway.Circadian clock Signaling	474	64.1	267	740	1	474	474	100	100	100	0		2.02532	960	0
VIT_11s0016g04920	gi|225445432|ref|XP_002285052.1|	cluster_8	1.607	0.008432	5.503	0			4.692	0	1.239	0.032525	2.232	0.000111	Early nodulin 93	PREDICTED: early nodulin-93 [Vitis vinifera]	Unknown	107	100	1	107	1	107	107	100	100	100	0		1.95327	209	2e-55
VIT_04s0079g00610	gi|225466259|ref|XP_002271154.1|	cluster_2							1.147	1e-05	1.178	1e-06	2.42	0	Early nodulin ENOD18 protein	PREDICTED: universal stress protein A-like protein [Vitis vinifera]	Response to stimulus.Stress response	164	100	1	164	1	164	164	100	100	100	0		2.0122	330	2e-91
VIT_00s0333g00040	gi|225470242|ref|XP_002263284.1|	cluster_4					-1.047	0			-1.243	0			Early tobacco anther 1	PREDICTED: uncharacterized protein At5g48480 [Vitis vinifera]		161	100	1	161	1	161	161	100	100	100	0		1.98758	320	2e-88
VIT_18s0001g08490	gi|225458930|ref|XP_002283520.1|	cluster_8							-1.018	1.9e-05			-1.159	0	Early-responsive to dehydration	PREDICTED: uncharacterized membrane protein YLR241W-like [Vitis vinifera]	Response to stimulus.Stress response.Abiotic stress response.Drought stress response	488	94.9	27	514	235	717	717	67.4	99	99	5		1.96311	958	0
VIT_11s0037g01210	gi|225445726|ref|XP_002270946.1|	cluster_7			-1.154	1.4e-05	-1.886	0	-1.743	0	-2.097	0	-1.452	0	Eceriferum 1 (CER1 protein) Sterol desaturase	PREDICTED: protein WAX2 isoform 2 [Vitis vinifera]	Metabolism.Primary metabolism.Lipid metabolism.Wax metabolism.Wax biosynthesis	632	100	1	632	1	632	632	100	100	100	0		2.07595	1312	0
VIT_15s0021g00040	gi|359489254|ref|XP_002265189.2|	cluster_7							-1.862	0.026403			-1.796	0.0103	Eceriferum 1 (CER1 protein) Sterol desaturase	PREDICTED: protein WAX2-like [Vitis vinifera]	Metabolism.Primary metabolism.Lipid metabolism.Wax metabolism.Wax biosynthesis	619	100	1	619	1	619	619	100	100	100	0		2.09532	1297	0
VIT_15s0021g00050	gi|359489252|ref|XP_002263787.2|	cluster_7											-1.29	0.006418	Eceriferum 1 (CER1 protein) Sterol desaturase	PREDICTED: protein WAX2-like [Vitis vinifera]	Metabolism.Primary metabolism.Lipid metabolism.Wax metabolism.Wax biosynthesis	619	100	1	619	1	619	619	100	100	100	0		2.08885	1293	0
VIT_15s0021g00060	gi|359489250|ref|XP_003633900.1|	cluster_8											1.53	0.002989	Eceriferum 1 (CER1 protein) Sterol desaturase	PREDICTED: protein WAX2-like [Vitis vinifera]	Metabolism.Primary metabolism.Lipid metabolism.Wax metabolism.Wax biosynthesis	587	20.9	32	582	20	606	619	94.8	93.7	93.9	36		1.92845	1132	0
VIT_15s0045g01440	gi|359489252|ref|XP_002263787.2|	cluster_7							-1.583	0.015355			-1.63	0.003225	Eceriferum 1 (CER1 protein) Sterol desaturase	PREDICTED: protein WAX2-like [Vitis vinifera]	Metabolism.Primary metabolism.Lipid metabolism.Wax metabolism.Wax biosynthesis	26	86.7	1	26	540	565	619	4.2	96.2	96.2	0		2.26923	59	4e-10
VIT_15s0045g01600	gi|359489254|ref|XP_002265189.2|	cluster_7							-1.559	0.013462			-1.074	0.03978	Eceriferum 1 (CER1 protein) Sterol desaturase	PREDICTED: protein WAX2-like [Vitis vinifera]	Metabolism.Primary metabolism.Lipid metabolism.Wax metabolism.Wax biosynthesis	66	60.6	1	66	119	184	619	10.7	87.9	89.4	0		1.90909	126	3e-30
VIT_05s0029g00480	gi|225433483|ref|XP_002264429.1|	cluster_8			-1.034	0.019357	-1.074	0.028761			-1.551	0.000864			Eceriferum 2 (CER2)	PREDICTED: hydroxycinnamoyl-Coenzyme A shikimate/quinate hydroxycinnamoyltransferase [Vitis vinifera]	Unclear	435	100	1	435	1	435	435	100	100	100	0		2.03448	885	0
VIT_19s0085g01100	gi|225462332|ref|XP_002268572.1|	cluster_7					-1.124	0	-1.025	1e-06					ECT8 (evolutionarily conserved C-terminal region 8)	PREDICTED: uncharacterized protein LOC100258644 [Vitis vinifera]	Metabolism.Primary metabolism.Nucleobase	591	100	1	591	1	591	591	100	100	100	0		2.07107	1224	0
VIT_01s0010g00340	gi|225424962|ref|XP_002264993.1|	cluster_5					1.07	3.1e-05							EDA18 (embryo sac development arrest 18)	PREDICTED: uncharacterized protein LOC100253105 [Vitis vinifera]	Development.Reproductive development.Embryo development	790	100	1	729	1	790	790	100	92.2	92.2	61		1.83165	1447	0
VIT_14s0060g00410	gi|359487696|ref|XP_002276596.2|	cluster_7			-1.071	0	-1.066	0	-1.16	0					EDA32 (embryo sac development arrest 32)	PREDICTED: uncharacterized protein LOC100242533 [Vitis vinifera]	Development.Reproductive development.Embryo development	638	100	1	638	1	638	638	100	100	100	0		2.06113	1315	0
VIT_07s0151g00700	gi|359479645|ref|XP_003632315.1|	cluster_4	-1.087	0.009836											EDA4 (embryo sac development arrest 4)	PREDICTED: uncharacterized protein LOC100852532 [Vitis vinifera]	Development.Reproductive development.Embryo development	214	100	1	214	1	214	214	100	100	100	0		1.99533	427	1e-120
VIT_12s0059g00540	gi|225446989|ref|XP_002268363.1|	cluster_5					1.081	0.000155							EDM2	PREDICTED: uncharacterized protein LOC100248222 [Vitis vinifera]	Regulation overview.Regulation of gene expression.Regulation of transcription.Transcription factor.PHD family transcription factor	192	95.5	1	192	1	192	1216	15.8	98.4	98.4	0		2	384	1e-107
VIT_07s0031g00760	gi|359480680|ref|XP_003632511.1|	cluster_8											1.234	2e-06	EF hand	PREDICTED: fimbrin [Vitis vinifera]	Signaling.Signaling pathway.Calcium sensors and Signaling	97	100	1	97	1	97	97	100	100	100	0		2.16495	210	1e-55
VIT_12s0059g00340	gi|225446957|ref|XP_002264595.1|	cluster_8			2.15	0.000681			3.204	3.1e-05	3.767	1e-06	5.833	0	EF hand	PREDICTED: uncharacterized protein LOC100253285 [Vitis vinifera]	Signaling.Signaling pathway.Calcium sensors and Signaling	137	100	1	137	1	137	137	100	100	100	0		2.0073	275	4e-75
VIT_12s0059g00350	gi|225446959|ref|XP_002264682.1|	cluster_8			2.563	0.000161			3.251	4.4e-05	4.097	0	6.509	0	EF hand	PREDICTED: uncharacterized protein LOC100248158 [Vitis vinifera]	Signaling.Signaling pathway.Calcium sensors and Signaling	137	100	1	137	1	137	137	100	100	100	0		1.9927	273	2e-74
VIT_12s0059g00370	gi|359485596|ref|XP_002264788.2|	cluster_8			2.565	0.000125			3.06	7.1e-05	4.175	0	6.826	0	EF hand	PREDICTED: uncharacterized protein LOC100243037 [Vitis vinifera]	Signaling.Signaling pathway.Calcium sensors and Signaling	137	100	1	137	1	137	137	100	100	100	0		1.9927	273	2e-74
VIT_12s0059g00400	gi|225446965|ref|XP_002264881.1|	cluster_8			2.511	0.0003			3.497	2.7e-05	4.016	1e-06	6.679	0	EF hand	PREDICTED: uncharacterized protein LOC100265330 [Vitis vinifera]	Signaling.Signaling pathway.Calcium sensors and Signaling	137	100	1	137	1	137	137	100	100	100	0		1.9927	273	2e-74
VIT_12s0059g00420	gi|225446969|ref|XP_002265035.1|	cluster_8			2.353	0.000111			2.885	4.5e-05	3.685	0	6.211	0	EF hand	PREDICTED: uncharacterized protein LOC100260129 [Vitis vinifera]	Signaling.Signaling pathway.Calcium sensors and Signaling	137	100	1	137	1	137	137	100	100	100	0		1.9927	273	2e-74
VIT_12s0059g00430	gi|225446973|ref|XP_002265155.1|	cluster_8			2.181	0.000517			3.097	4e-05	3.636	1e-06	5.812	0	EF hand	PREDICTED: uncharacterized protein LOC100255025 [Vitis vinifera]	Signaling.Signaling pathway.Calcium sensors and Signaling	137	100	1	137	1	137	137	100	100	100	0		1.9927	273	2e-74
VIT_16s0022g00310		cluster_7					-1.249	0.012902	-1.007	0.046928			-1.178	0.005617	EIX receptor 2		Response to stimulus.Stress response.Biotic stress response.Plant-pathogen interaction
VIT_16s0039g02370		cluster_2					2.277	2e-06							EIX receptor 2		Diverse functions.Gene family with diverse functions.NBS-LRR superfamily
VIT_12s0028g00940	gi|225446789|ref|XP_002283205.1|	cluster_2							1.018	0.001114					Electron transfer flavoprotein alpha-subunit precursor (Alpha-ETF)	PREDICTED: uncharacterized protein LOC100247266 [Vitis vinifera]	Metabolism.Primary metabolism.Generation of metabolite precursors and energy.Electron transport	486	100	1	486	20	505	505	96.2	100	100	0		2.01646	980	0
VIT_09s0002g03510	gi|359482895|ref|XP_002278075.2|	cluster_8							1.124	5e-06	1.168	1e-06	1.188	0	ELF7 (early flowering 7)	PREDICTED: RNA polymerase II-associated factor 1 homolog [Vitis vinifera]	Development.Reproductive development.Flower development	589	83.9	114	702	1	589	589	100	100	100	0		2.03056	1196	0
VIT_05s0029g01160	gi|225449120|ref|XP_002277159.1|	cluster_4					1.009	0.005518							Elongation factor 1-alpha 1	PREDICTED: elongation factor 1-alpha [Vitis vinifera]	Metabolism.Primary metabolism.Protein metabolism and modification.Protein synthesis.Translation.Translational elongation	62	46.6	69	130	25	86	447	13.9	87.1	91.9	0		1.82258	113	2e-26
VIT_18s0001g08480	gi|359493007|ref|XP_002283527.2|	cluster_8											1.103	1.3e-05	EMB1273 [Arabidopsis lyrata subsp. lyrata]	PREDICTED: uncharacterized protein LOC100262671 [Vitis vinifera]	Development.Reproductive development.Embryo development	232	100	1	232	1	232	232	100	100	100	0		2.02586	470	1e-133
VIT_00s0483g00050		cluster_7			-1.366	1e-06			-1.22	3.7e-05			-2.456	0	EMB1674 (embryo defective 1674) kinase interacting family protein		Regulation overview.Regulation of gene expression.Regulation of transcription.Transcription factor.KIP1 SANTA
VIT_00s1364g00020	gi|359496916|ref|XP_003635370.1|	cluster_7	-1.366	9e-06	-1.614	0			-1.338	2.2e-05	-1.071	8.5e-05	-2.731	0	EMB1674 (embryo defective 1674) kinase interacting family protein	PREDICTED: uncharacterized protein LOC100853146 [Vitis vinifera]	Regulation overview.Regulation of gene expression.Regulation of transcription.Transcription factor.KIP1 SANTA	954	100	1	954	33	968	968	96.7	97	97.8	18		1.88994	1803	0
VIT_18s0001g00900	gi|225459752|ref|XP_002285899.1|	cluster_8											1.652	0	EMB1793	PREDICTED: uncharacterized protein LOC100247165 [Vitis vinifera]	Development.Reproductive development.Embryo development	154	100	1	154	1	154	154	100	100	100	0		1.98701	306	3e-84
VIT_18s0001g14950	gi|225457863|ref|XP_002269120.1|	cluster_8											1.392	0	EMB2170 (embryo defective 2170)	PREDICTED: uncharacterized protein LOC100259118 [Vitis vinifera]	Development.Reproductive development.Embryo development	270	98.2	1	270	1	270	293	92.2	100	100	0		2.05926	556	1e-159
VIT_16s0050g02690	gi|359497798|ref|XP_003635646.1|	cluster_7											-1.014	0	EMB2261	PREDICTED: pentatricopeptide repeat-containing protein At3g49170, chloroplastic-like, partial [Vitis vinifera]	Development.Reproductive development.Embryo development	386	66.7	194	579	424	809	809	47.7	99.2	99.7	0		2.03109	784	0
VIT_04s0008g02140	gi|359475985|ref|XP_002281998.2|	cluster_1							1.015	0.00096					EMB2261 (embryo defective 2261)	PREDICTED: pentatricopeptide repeat-containing protein At4g33170 [Vitis vinifera]	Development.Reproductive development.Embryo development	469	99.5	1	426	1057	1525	1580	29.7	85.1	87	43		1.66525	781	0
VIT_04s0023g02140	gi|225430696|ref|XP_002266026.1|	cluster_7			-1.556	0									EMB2261 (embryo defective 2261)	PREDICTED: putative pentatricopeptide repeat-containing protein At3g47840 [Vitis vinifera]	Development.Reproductive development.Embryo development	517	95.7	24	540	197	713	713	72.5	95.7	96.5	0		1.91296	989	0
VIT_17s0000g05480	gi|359491354|ref|XP_002266572.2|	cluster_3					-1.012	0.001907					-1.413	5e-06	EMB2454 (embryo defective 2454)	PREDICTED: uncharacterized protein LOC100267228 [Vitis vinifera]	Development.Reproductive development.Embryo development	1288	100	1	1288	1	1288	1288	100	100	100	0		2.05901	2652	0
VIT_15s0048g02020	gi|359489486|ref|XP_002269573.2|	cluster_8											-1.311	0	EMB2744 (embryo defective 2744)	PREDICTED: pentatricopeptide repeat-containing protein At4g33170-like [Vitis vinifera]	Development.Reproductive development.Embryo development	814	100	1	787	1	786	786	100	93	93.2	55		1.88943	1538	0
VIT_10s0003g03310	gi|225444551|ref|XP_002269609.1|	cluster_4	1.236	9e-06	1.959	0	1.141	5e-05	1.463	2e-06			1.139	4e-06	EMB2756 (embryo defective 2756)	PREDICTED: uncharacterized protein LOC100246938 [Vitis vinifera]	Development.Reproductive development.Embryo development	450	98.7	7	456	1	450	450	100	100	100	0		2.05333	924	0
VIT_11s0037g00540	gi|225445812|ref|XP_002275298.1|	cluster_7											-1.125	0	EMB2758 (embryo defective 2758)	PREDICTED: pentatricopeptide repeat-containing protein At4g30700 [Vitis vinifera]	Development.Reproductive development.Embryo development	781	100	1	781	1	781	781	100	100	100	0		1.99232	1556	0
VIT_06s0004g01100	gi|225435644|ref|XP_002285666.1|	cluster_7					-1.07	1.3e-05							Embryo sac development arrest 3	PREDICTED: uncharacterized protein LOC100241679 [Vitis vinifera]	Development.Reproductive development.Embryo development	183	100	1	183	1	183	183	100	100	100	0		2.0929	383	1e-107
VIT_08s0007g05580	gi|359482211|ref|XP_003632729.1|	cluster_8					-2.003	3.8e-05	-1.947	4.6e-05	-1.317	0.00103			Embryo-abundant protein	PREDICTED: putative methyltransferase DDB_G0268948-like [Vitis vinifera]	Unknown	265	100	1	265	1	265	265	100	100	100	0		2.04906	543	1e-155
VIT_09s0002g06680	gi|225442991|ref|XP_002266473.1|	cluster_4			1.194	0.000102									Embryo-specific 3	PREDICTED: uncharacterized protein LOC100242179 [Vitis vinifera]	Development.Reproductive development.Embryo development	178	100	1	178	1	178	178	100	100	100	0		2.08989	372	1e-104
VIT_06s0004g03770	gi|225435149|ref|XP_002281716.1|	cluster_6											1.793	0	Embryo-specific protein	PREDICTED: uncharacterized protein LOC100255372 [Vitis vinifera]	Unclear	199	100	1	199	1	199	199	100	100	100	0		2.1206	422	1e-119
VIT_04s0008g03650		cluster_7			-1.55	0					-1.077	1e-06	-1.246	0	Embryonic flower 1		Development.Reproductive development.Flower development
VIT_04s0008g03660		cluster_7			-1.217	0					-1.176	0	-1.071	0	Embryonic flower 1		Development.Reproductive development.Flower development
VIT_12s0057g01220	gi|225447504|ref|XP_002265343.1|	cluster_8											1.122	0	Emp24/gp25L/p24 family protein	PREDICTED: uncharacterized protein LOC100245903 isoform 2 [Vitis vinifera]	Transport overview.Macromolecule transport.Protein transport.Protein coat	214	100	1	214	1	214	214	100	100	100	0		2.01869	432	1e-122
VIT_14s0108g01140	gi|225452883|ref|XP_002283884.1|	cluster_8											1.025	0	Emp24/gp25L/p24 family protein	PREDICTED: transmembrane emp24 domain-containing protein bai isoform 1 [Vitis vinifera]	Transport overview.Macromolecule transport.Protein transport.Protein coat	210	100	1	210	1	210	210	100	100	100	0		2.04762	430	1e-121
[truncated: 4,358 more rows]
